# Supplementary material for: Estimating age-stratified transmission and reproduction numbers during the early exponential phase of an epidemic: A case study with COVID-19 data
Source: Epidemics. Author manuscript; Available in PMC 2023 Sep 27. (PMC10528737; doi:10.1016/j.epidem.2023.100714)
Supplement: MMC2 [file NIHMS1927259-supplement-MMC2.xlsx]

## Sheet: Standard (Black)
s0-9	s10-19	s20-29	s30-39	s40-49	s50-59	s60-69	s70-79	v0-9	v10-19	v20-29	v30-39	v40-49	v50-59	v60-69	v70-79	Value
0.183053	0.298673	1	1.2767	1.80902	2.2399	2.46355	2.39164	5.03499	1.62847	1	1.26798	0.109542	1.0118	1.36627	3.08449	10802.2
0.18274	0.296429	1	1.2744	1.80553	2.23434	2.45589	2.384	5.075	1.67567	1	1.28144	0.108322	1.02616	1.38239	3.11852	10802.2
0.183348	0.299732	1	1.27849	1.81213	2.24172	2.46686	2.39688	5.00701	1.61042	1	1.26132	0.106893	1.00933	1.35855	3.06453	10802.2
0.182418	0.296714	1	1.27343	1.80489	2.23648	2.45603	2.38278	5.10298	1.66952	1	1.28379	0.110146	1.02189	1.38346	3.12372	10802.2
0.182861	0.299058	1	1.27782	1.81024	2.24283	2.46716	2.39471	5.03393	1.61571	1	1.26063	0.110859	1.00422	1.35869	3.07016	10802.2
0.182606	0.296304	1	1.27355	1.80201	2.2326	2.45467	2.38018	5.09412	1.67727	1	1.2831	0.114298	1.0284	1.38523	3.13381	10802.2
0.182339	0.295797	1	1.27261	1.80213	2.23069	2.4515	2.37806	5.11542	1.68794	1	1.28734	0.111216	1.03338	1.39036	3.14081	10802.2
0.183018	0.296914	1	1.27415	1.8055	2.22974	2.4556	2.38531	5.08376	1.67393	1	1.28515	0.104587	1.0419	1.3791	3.12455	10802.3
0.183122	0.296989	1	1.27636	1.80654	2.23095	2.46227	2.39148	5.06368	1.66711	1	1.27166	0.106305	1.03943	1.36246	3.10174	10802.3
0.182495	0.297742	1	1.27555	1.80507	2.23646	2.46251	2.38536	5.09762	1.6456	1	1.26891	0.114544	1.0177	1.36769	3.10785	10802.3
0.182724	0.297069	1	1.27847	1.80915	2.24424	2.46773	2.39358	5.05866	1.65065	1	1.26218	0.113544	1.00304	1.36448	3.08029	10802.3
0.182382	0.29631	1	1.27197	1.80207	2.22832	2.44899	2.37724	5.12124	1.68176	1	1.29014	0.109447	1.03988	1.39273	3.1447	10802.3
0.182621	0.298625	1	1.27519	1.80914	2.24637	2.46238	2.38891	5.05064	1.62543	1	1.2742	0.111225	0.991982	1.37602	3.08813	10802.3
0.182897	0.298626	1	1.27563	1.81226	2.24489	2.46523	2.3924	5.01895	1.62484	1	1.27317	0.106494	0.996951	1.37072	3.07684	10802.3
0.183086	0.298437	1	1.27894	1.8139	2.23856	2.4678	2.39997	5.04699	1.63865	1	1.26457	0.0997488	1.02423	1.35307	3.06939	10802.3
0.182406	0.297072	1	1.27439	1.80744	2.23031	2.45577	2.38688	5.11743	1.66838	1	1.28342	0.101577	1.04199	1.37659	3.11779	10802.3
0.182165	0.296598	1	1.27327	1.8076	2.23382	2.45265	2.38366	5.11657	1.67484	1	1.2886	0.101009	1.02903	1.38769	3.12044	10802.3
0.183353	0.299338	1	1.27953	1.81419	2.23993	2.47322	2.40433	5.02354	1.62151	1	1.25942	0.103347	1.01943	1.34607	3.05498	10802.3
0.182457	0.296506	1	1.279	1.80923	2.23815	2.46521	2.3933	5.07061	1.66314	1	1.25977	0.108865	1.01682	1.36202	3.07993	10802.3
0.182777	0.298155	1	1.27793	1.81431	2.2437	2.47033	2.40065	5.03007	1.63383	1	1.26248	0.101634	1.00542	1.35208	3.05619	10802.3
0.183904	0.301066	1	1.27924	1.81265	2.24737	2.47021	2.39744	4.95582	1.58384	1	1.25685	0.110132	0.995325	1.35364	3.0547	10802.3
0.18292	0.298422	1	1.27881	1.8161	2.24781	2.4719	2.40228	5.02405	1.62873	1	1.26081	0.102082	0.997335	1.35287	3.04901	10802.3
0.182131	0.295262	1	1.27187	1.80261	2.22907	2.44932	2.37596	5.14797	1.70397	1	1.29448	0.107023	1.04106	1.39347	3.15409	10802.3
0.181556	0.299264	1	1.27561	1.81031	2.23683	2.45769	2.38871	5.13585	1.61761	1	1.26972	0.10432	1.01672	1.37155	3.08712	10802.3
0.182299	0.295471	1	1.27231	1.80012	2.22574	2.44662	2.37336	5.11796	1.68041	1	1.28086	0.113108	1.03839	1.38984	3.14103	10802.3
0.183776	0.301911	1	1.27817	1.81503	2.23729	2.46776	2.4019	5.00263	1.58206	1	1.2641	0.101677	1.02685	1.35036	3.06074	10802.3
0.18453	0.300385	1	1.2798	1.81381	2.24165	2.47227	2.40357	4.94383	1.60522	1	1.25619	0.105008	1.01069	1.34421	3.05044	10802.4
0.181906	0.299092	1	1.27713	1.81054	2.23817	2.46569	2.39587	5.09417	1.6062	1	1.25702	0.104096	1.01343	1.35216	3.05871	10802.4
0.182869	0.296056	1	1.27751	1.80253	2.23398	2.46452	2.38801	5.0829	1.67719	1	1.26381	0.118581	1.02832	1.36343	3.10958	10802.4
0.183765	0.302848	1	1.27985	1.81586	2.24538	2.46895	2.39887	4.97205	1.55493	1	1.25493	0.10521	0.999597	1.35212	3.04577	10802.4
0.183059	0.298517	1	1.27638	1.81275	2.23125	2.45864	2.39499	5.06561	1.64222	1	1.27619	0.0936343	1.04184	1.36641	3.08512	10802.4
0.182075	0.295958	1	1.27235	1.79898	2.23771	2.45497	2.37607	5.10832	1.67432	1	1.28288	0.12369	1.00919	1.39073	3.14058	10802.4
0.183617	0.299021	1	1.27759	1.81579	2.23969	2.46633	2.39691	5.01607	1.63372	1	1.27359	0.0939789	1.02164	1.35867	3.0749	10802.4
0.183775	0.302289	1	1.27819	1.81118	2.24562	2.46812	2.39565	4.96001	1.56086	1	1.25741	0.114412	0.993887	1.35701	3.05735	10802.4
0.181304	0.293736	1	1.2737	1.80098	2.23625	2.45494	2.3783	5.15598	1.71774	1	1.28683	0.115444	1.02098	1.39141	3.14662	10802.4
0.182394	0.29387	1	1.27162	1.80215	2.22697	2.44831	2.37718	5.12725	1.7328	1	1.29888	0.105301	1.04788	1.39825	3.15853	10802.4
0.182683	0.295072	1	1.27421	1.80235	2.23348	2.46452	2.38812	5.10195	1.69788	1	1.28175	0.114356	1.03253	1.36479	3.13	10802.4
0.183679	0.301532	1	1.27196	1.80827	2.23477	2.4565	2.38524	5.01402	1.59378	1	1.28207	0.108194	1.02167	1.37642	3.10598	10802.5
0.183131	0.297907	1	1.27398	1.79929	2.23449	2.45491	2.37415	5.05585	1.64759	1	1.27709	0.12415	1.01879	1.38149	3.14279	10802.5
0.18241	0.293851	1	1.26982	1.79477	2.22156	2.44297	2.36758	5.14757	1.73472	1	1.30319	0.115145	1.05671	1.40666	3.19191	10802.5
0.181989	0.294178	1	1.26909	1.79403	2.23178	2.44554	2.36579	5.14215	1.71553	1	1.2996	0.124451	1.02253	1.41169	3.18241	10802.5
0.184101	0.302912	1	1.28033	1.81265	2.24888	2.47648	2.40409	4.93077	1.54552	1	1.24644	0.116599	0.986645	1.34174	3.03154	10802.5
0.183059	0.292818	1	1.27531	1.80233	2.23106	2.4588	2.38199	5.11836	1.74523	1	1.28374	0.112627	1.04222	1.38302	3.14597	10802.5
0.180974	0.293411	1	1.26859	1.80169	2.23298	2.44534	2.36922	5.21367	1.72911	1	1.30897	0.104554	1.02867	1.40816	3.17552	10802.6
0.181628	0.291893	1	1.27012	1.7978	2.23182	2.4449	2.36841	5.18234	1.76091	1	1.30292	0.11555	1.02835	1.41566	3.18116	10802.6
0.185492	0.301091	1	1.27998	1.80977	2.23568	2.46638	2.3966	4.87736	1.60214	1	1.2622	0.110644	1.02731	1.35751	3.07501	10802.6
0.182494	0.295439	1	1.27535	1.81215	2.23293	2.45668	2.39001	5.11212	1.70376	1	1.28823	0.0907687	1.04144	1.37913	3.11128	10802.6
0.181679	0.295767	1	1.27018	1.80323	2.22085	2.44297	2.37492	5.18261	1.70606	1	1.30532	0.0984491	1.06437	1.40248	3.1656	10802.6
0.181247	0.293683	1	1.26822	1.79385	2.22404	2.44108	2.36307	5.22357	1.73197	1	1.3064	0.118649	1.04657	1.41477	3.20224	10802.6
0.182436	0.292746	1	1.27738	1.80448	2.24197	2.4607	2.38285	5.0859	1.72585	1	1.26458	0.117149	1.00273	1.38013	3.10752	10802.6
0.184488	0.301177	1	1.28252	1.8139	2.25173	2.47466	2.40404	4.91354	1.57287	1	1.23967	0.118092	0.985655	1.34726	3.02765	10802.6
0.180995	0.291986	1	1.27321	1.80354	2.22995	2.45034	2.37891	5.22495	1.75205	1	1.28827	0.103093	1.04199	1.39174	3.14441	10802.6
0.18354	0.300395	1	1.27342	1.80968	2.22614	2.45058	2.38218	5.08276	1.60546	1	1.27532	0.100438	1.0437	1.37144	3.10777	10802.6
0.181875	0.293876	1	1.26916	1.7921	2.22611	2.4426	2.36437	5.17799	1.72793	1	1.30154	0.125882	1.03977	1.41616	3.19695	10802.7
0.181689	0.292095	1	1.26829	1.79263	2.22062	2.43903	2.36375	5.20916	1.76569	1	1.30978	0.116853	1.05887	1.41893	3.20936	10802.7
0.182646	0.301096	1	1.2714	1.80837	2.23153	2.45015	2.3854	5.06901	1.60873	1	1.30002	0.0944412	1.03683	1.38761	3.11957	10802.7
0.184061	0.298288	1	1.27492	1.80942	2.22233	2.45901	2.39284	5.03547	1.66248	1	1.2858	0.0953741	1.0719	1.36057	3.11895	10802.7
0.183591	0.296297	1	1.27423	1.79853	2.24279	2.46501	2.37994	4.97574	1.67889	1	1.27741	0.126856	0.998775	1.37463	3.1293	10802.7
0.181484	0.298745	1	1.26632	1.79922	2.22965	2.43481	2.36478	5.14299	1.63034	1	1.30694	0.110231	1.01895	1.42426	3.15838	10802.8
0.182632	0.293007	1	1.27467	1.79761	2.24193	2.46121	2.37834	5.08271	1.72899	1	1.27712	0.130625	1.00292	1.38804	3.14227	10802.8
0.183459	0.301832	1	1.28009	1.82387	2.24154	2.46931	2.4089	4.99142	1.57962	1	1.26141	0.0831169	1.01901	1.34498	3.02523	10802.8
0.184566	0.296194	1	1.28152	1.80507	2.23388	2.46617	2.39374	4.94799	1.67001	1	1.24378	0.120298	1.0242	1.35736	3.07139	10802.8
0.183164	0.301375	1	1.28151	1.82481	2.24168	2.4713	2.41232	5.0277	1.58907	1	1.25857	0.0829152	1.02348	1.34255	3.02199	10802.8
0.181698	0.294163	1	1.27014	1.79255	2.23548	2.44789	2.36521	5.15491	1.70309	1	1.28877	0.134457	1.00901	1.40895	3.1752	10802.8
0.184766	0.304216	1	1.27702	1.81615	2.24874	2.46731	2.39811	4.88469	1.52472	1	1.25518	0.111259	0.981987	1.35961	3.03615	10802.8
0.181446	0.290837	1	1.27308	1.79979	2.24373	2.45957	2.37744	5.17088	1.77143	1	1.28655	0.122787	1.00198	1.39456	3.15165	10802.9
0.182836	0.294613	1	1.27025	1.79609	2.2147	2.44308	2.37094	5.14006	1.74825	1	1.30755	0.107331	1.0845	1.4054	3.19476	10802.9
0.18183	0.289791	1	1.26856	1.79332	2.22455	2.44044	2.36468	5.19782	1.811	1	1.31358	0.113163	1.04983	1.42295	3.21022	10802.9
0.18116	0.291552	1	1.2662	1.79312	2.21498	2.43319	2.36228	5.26442	1.78106	1	1.31984	0.108348	1.07447	1.42758	3.21978	10802.9
0.183876	0.291569	1	1.27143	1.79725	2.22907	2.44572	2.36943	5.09759	1.78229	1	1.30516	0.115889	1.04849	1.41308	3.19451	10802.9
0.181318	0.291468	1	1.26625	1.78837	2.2176	2.43262	2.3548	5.23836	1.77952	1	1.31681	0.122169	1.06202	1.43321	3.23768	10802.9
0.184494	0.30222	1	1.28681	1.82181	2.25927	2.4852	2.41899	4.8671	1.54181	1	1.22594	0.109023	0.965439	1.33036	2.96985	10802.9
0.180819	0.291757	1	1.26651	1.78979	2.21596	2.44184	2.36653	5.27749	1.75315	1	1.309	0.118104	1.06644	1.40639	3.20767	10802.9
0.18055	0.297851	1	1.26777	1.79392	2.23032	2.44869	2.37071	5.21433	1.62235	1	1.28632	0.126462	1.01974	1.39013	3.15158	10802.9
0.183651	0.294466	1	1.27111	1.79749	2.21664	2.44263	2.36798	5.11998	1.73478	1	1.31167	0.104236	1.08067	1.40472	3.2051	10802.9
0.181312	0.294591	1	1.26846	1.80781	2.22822	2.44372	2.37719	5.20794	1.72441	1	1.31772	0.0878631	1.05069	1.40672	3.16309	10802.9
0.181437	0.294013	1	1.26755	1.80191	2.22149	2.44079	2.37052	5.23956	1.75043	1	1.32494	0.095618	1.07078	1.41491	3.20283	10803
0.183882	0.295108	1	1.28194	1.81399	2.25639	2.48734	2.40691	4.94321	1.68891	1	1.25549	0.111431	0.981367	1.33647	3.05238	10803
0.182364	0.290085	1	1.27083	1.79521	2.23343	2.443	2.3616	5.17017	1.80632	1	1.31259	0.11699	1.03477	1.42796	3.2177	10803
0.180957	0.291328	1	1.27251	1.80174	2.22456	2.4335	2.36562	5.22776	1.77078	1	1.30339	0.108963	1.04562	1.43556	3.18555	10803
0.179499	0.292036	1	1.2687	1.7965	2.23468	2.44078	2.3627	5.29801	1.72631	1	1.29082	0.125107	1.00554	1.42237	3.17013	10803
0.185518	0.3063	1	1.28696	1.82974	2.25579	2.48996	2.42869	4.83068	1.49668	1	1.23011	0.0930254	0.986379	1.31054	2.95389	10803.1
0.184247	0.303968	1	1.28434	1.83141	2.25541	2.48784	2.42576	4.90738	1.53966	1	1.24577	0.0842155	0.994436	1.31619	2.97615	10803.1
0.181853	0.292927	1	1.26806	1.79082	2.20587	2.43405	2.36185	5.23596	1.76355	1	1.31107	0.111179	1.1001	1.41408	3.22546	10803.1
0.182153	0.299798	1	1.28574	1.81946	2.23708	2.48554	2.41665	5.06783	1.60404	1	1.23579	0.0949724	1.0304	1.30514	3.01794	10803.1
0.181419	0.297626	1	1.28115	1.82136	2.24271	2.47229	2.41301	5.08872	1.62858	1	1.2451	0.0864895	1.00824	1.33713	3.00162	10803.1
0.186631	0.305232	1	1.28597	1.81845	2.24347	2.49074	2.41782	4.7726	1.51868	1	1.22682	0.109766	1.00717	1.3064	2.99137	10803.1
0.180888	0.288742	1	1.26648	1.78968	2.2218	2.43474	2.35607	5.28534	1.83219	1	1.31617	0.120548	1.05322	1.43618	3.23536	10803.1
0.18039	0.29252	1	1.26768	1.80781	2.23538	2.44425	2.37822	5.24423	1.75647	1	1.32328	0.0898654	1.0303	1.41759	3.16179	10803.2
0.181689	0.290772	1	1.26802	1.79128	2.23539	2.44589	2.35535	5.16924	1.78932	1	1.31218	0.127972	1.02037	1.41426	3.23631	10803.2
0.184707	0.302807	1	1.27214	1.80629	2.21942	2.44752	2.38132	5.03275	1.59265	1	1.29727	0.105598	1.07134	1.3894	3.14492	10803.2
0.182453	0.300252	1	1.28509	1.82526	2.26943	2.49162	2.42107	4.98269	1.56877	1	1.22814	0.107765	0.942077	1.3258	2.96614	10803.2
0.18378	0.302545	1	1.28084	1.82995	2.25098	2.47771	2.41492	4.96506	1.56352	1	1.25739	0.0779261	0.998864	1.33011	3.00156	10803.2
0.181068	0.288548	1	1.26978	1.79674	2.23714	2.44851	2.36977	5.25033	1.82909	1	1.30857	0.119832	1.02573	1.42499	3.19567	10803.2
0.182344	0.290793	1	1.26966	1.80203	2.21625	2.44248	2.37675	5.16411	1.80118	1	1.31015	0.0911392	1.07893	1.40242	3.17218	10803.3
0.181958	0.297937	1	1.27815	1.81697	2.23504	2.45583	2.38594	5.17366	1.65437	1	1.28675	0.0820995	1.04624	1.37713	3.11399	10803.3
0.183619	0.300082	1	1.27733	1.80767	2.26143	2.47709	2.3936	4.97782	1.57192	1	1.25244	0.134296	0.949322	1.359	3.05917	10803.3
0.18347	0.301271	1	1.27998	1.82022	2.27306	2.4849	2.3993	4.91407	1.56544	1	1.25574	0.113068	0.931373	1.34528	3.03516	10803.3
0.182721	0.292695	1	1.26838	1.78841	2.20904	2.43924	2.35844	5.20025	1.77502	1	1.31267	0.120386	1.09699	1.40923	3.24939	10803.3
0.184071	0.305306	1	1.28599	1.83272	2.24679	2.48603	2.43296	4.95158	1.52017	1	1.23508	0.079049	1.01442	1.31124	2.9525	10803.3
0.181547	0.291494	1	1.26837	1.78289	2.22029	2.4418	2.35578	5.21757	1.77006	1	1.29886	0.14074	1.05039	1.4173	3.23258	10803.4
0.185562	0.308793	1	1.2901	1.8289	2.25867	2.49911	2.43372	4.80777	1.44812	1	1.20944	0.104682	0.975178	1.29145	2.92996	10803.4
0.181989	0.29773	1	1.27355	1.81765	2.22569	2.44989	2.39174	5.10728	1.66017	1	1.29351	0.0718644	1.05702	1.37613	3.09278	10803.5
0.183328	0.30443	1	1.28844	1.83044	2.26711	2.50008	2.43212	4.94235	1.50179	1	1.21236	0.0984188	0.955915	1.29318	2.9313	10803.5
0.179971	0.293503	1	1.26182	1.79242	2.22006	2.43979	2.35948	5.32162	1.75309	1	1.33987	0.105067	1.06496	1.41331	3.24892	10803.5
0.185115	0.301437	1	1.28231	1.79874	2.23809	2.47058	2.39306	4.9209	1.58118	1	1.23989	0.140562	1.0137	1.34916	3.08308	10803.6
0.181861	0.29395	1	1.26757	1.78603	2.23795	2.44571	2.35673	5.14431	1.70729	1	1.29832	0.148413	0.995681	1.42374	3.20703	10803.6
0.183217	0.291138	1	1.27174	1.78712	2.21262	2.45078	2.36962	5.14661	1.79877	1	1.29576	0.12924	1.08998	1.39074	3.21907	10803.6
0.184059	0.304071	1	1.28469	1.83435	2.2448	2.48145	2.42758	4.94865	1.5467	1	1.24868	0.0693763	1.02311	1.31654	2.97405	10803.7
0.185615	0.304884	1	1.28213	1.83083	2.24511	2.47731	2.42515	4.82887	1.54609	1	1.25764	0.0741825	1.01698	1.3293	2.98188	10803.7
0.180017	0.286201	1	1.26964	1.78958	2.23144	2.44691	2.36401	5.30071	1.86159	1	1.29839	0.12902	1.02833	1.41908	3.20697	10803.7
0.179356	0.290576	1	1.26206	1.78416	2.21556	2.42519	2.34825	5.41219	1.80888	1	1.33917	0.123426	1.07029	1.45569	3.28331	10803.7
0.178483	0.287768	1	1.26056	1.78952	2.22487	2.42626	2.34839	5.44399	1.84601	1	1.34559	0.113283	1.04506	1.45936	3.27328	10803.8
0.181112	0.292524	1	1.25717	1.78387	2.221	2.4192	2.34033	5.1856	1.76554	1	1.35677	0.123759	1.03624	1.47324	3.28346	10803.8
0.187215	0.308377	1	1.28883	1.82953	2.25486	2.49544	2.43178	4.69149	1.44636	1	1.20581	0.0987884	0.974485	1.28972	2.91299	10804
0.186078	0.304471	1	1.28559	1.82994	2.27954	2.49663	2.42083	4.70805	1.52207	1	1.23817	0.106664	0.925823	1.32506	2.96593	10804
0.179587	0.28711	1	1.27166	1.7993	2.22478	2.44648	2.37026	5.39493	1.86505	1	1.31102	0.113531	1.05996	1.41988	3.22179	10804
0.182978	0.301276	1	1.27971	1.83136	2.2371	2.46604	2.41491	5.04747	1.60208	1	1.27437	0.0614063	1.04271	1.34701	3.02193	10804
0.179066	0.302248	1	1.27102	1.8091	2.23427	2.44939	2.3795	5.34834	1.55635	1	1.28968	0.10527	1.02614	1.39218	3.12569	10804
0.184671	0.300953	1	1.28209	1.80411	2.26084	2.49013	2.40141	4.81006	1.57504	1	1.23486	0.140467	0.949265	1.33772	3.03072	10804.1
0.184292	0.312605	1	1.28522	1.82824	2.25194	2.48194	2.42426	4.87781	1.37912	1	1.21932	0.0977029	0.98015	1.31197	2.93435	10804.1
0.180772	0.287781	1	1.26635	1.78274	2.20918	2.42773	2.34792	5.3485	1.8774	1	1.33116	0.126081	1.09988	1.45045	3.30318	10804.1
0.179331	0.288357	1	1.27117	1.80242	2.25987	2.46269	2.37085	5.25204	1.80937	1	1.29284	0.118346	0.963611	1.40767	3.14942	10804.1
0.179979	0.288757	1	1.25982	1.77696	2.2187	2.4213	2.33543	5.35714	1.83216	1	1.34356	0.141556	1.05009	1.47452	3.31657	10804.1
0.180369	0.295129	1	1.25961	1.77957	2.20229	2.42024	2.33892	5.33793	1.72764	1	1.34375	0.126613	1.09829	1.44744	3.31192	10804.2
0.181058	0.290238	1	1.27378	1.79201	2.23403	2.46972	2.3705	5.25385	1.78509	1	1.27676	0.141496	1.03257	1.3689	3.19778	10804.3
0.177716	0.289047	1	1.27229	1.79536	2.23871	2.44852	2.36556	5.4882	1.80833	1	1.29997	0.120005	1.0272	1.41738	3.21228	10804.3
0.185094	0.292333	1	1.27374	1.80759	2.21099	2.4504	2.3898	5.03803	1.80879	1	1.30863	0.0860861	1.11519	1.38635	3.16568	10804.3
0.183194	0.294512	1	1.28271	1.81621	2.28485	2.48722	2.39965	4.9553	1.69407	1	1.26248	0.124139	0.910945	1.37401	3.05866	10804.4
0.185977	0.312524	1	1.29118	1.83899	2.26315	2.50791	2.44987	4.76964	1.39603	1	1.20802	0.0840592	0.977609	1.26345	2.88667	10804.5
0.182755	0.301929	1	1.27108	1.79309	2.25016	2.45183	2.36302	5.08146	1.57226	1	1.28402	0.153102	0.971462	1.40988	3.17108	10804.8
0.181638	0.291465	1	1.26667	1.77497	2.22893	2.44074	2.34804	5.18427	1.75997	1	1.29894	0.164457	1.01469	1.43381	3.24911	10804.8
0.180472	0.298631	1	1.27455	1.81481	2.2168	2.45178	2.39832	5.17105	1.65587	1	1.29274	0.0616667	1.0772	1.3593	3.08842	10805
0.181846	0.292437	1	1.26478	1.77144	2.21736	2.43341	2.34272	5.19525	1.74434	1	1.3029	0.164515	1.04013	1.43896	3.26765	10805
0.184208	0.305553	1	1.28747	1.84208	2.24481	2.48531	2.43801	4.8911	1.50039	1	1.22999	0.0574704	1.02013	1.29134	2.92058	10805.1
0.179003	0.282408	1	1.25792	1.77971	2.20902	2.41757	2.33405	5.50182	1.98242	1	1.3702	0.117639	1.09491	1.48178	3.36553	10805.1
0.186616	0.310853	1	1.29771	1.84761	2.26654	2.51225	2.46047	4.70593	1.42249	1	1.19211	0.0748249	0.968313	1.26088	2.84192	10805.2
0.180985	0.292129	1	1.28427	1.83345	2.26113	2.47647	2.40207	5.17964	1.76719	1	1.27917	0.0941344	0.983504	1.37005	3.09558	10805.3
0.188532	0.303423	1	1.28775	1.80797	2.25653	2.50479	2.41085	4.62517	1.54894	1	1.21685	0.142518	0.969565	1.29471	3.01972	10805.4
0.186283	0.308651	1	1.29352	1.82821	2.28582	2.51344	2.43776	4.67534	1.4171	1	1.18102	0.128099	0.894555	1.28506	2.87651	10805.5
0.182174	0.282967	1	1.25911	1.77616	2.20385	2.41768	2.33309	5.27342	1.99149	1	1.37221	0.122549	1.11119	1.48031	3.376	10805.5
0.184153	0.312279	1	1.28788	1.82546	2.2796	2.50519	2.42887	4.81162	1.35034	1	1.19354	0.124328	0.90308	1.28744	2.89857	10805.6
0.180919	0.285554	1	1.26033	1.77284	2.18528	2.41471	2.3357	5.38737	1.94275	1	1.35529	0.121853	1.16	1.45604	3.37206	10805.6
0.181609	0.286576	1	1.27033	1.77487	2.23193	2.43129	2.32884	5.17827	1.83048	1	1.28257	0.164048	0.996992	1.44858	3.26641	10805.8
0.18336	0.303019	1	1.28451	1.84291	2.23971	2.47339	2.42673	4.98659	1.57141	1	1.25812	0.0448201	1.04508	1.32461	2.97176	10805.8
0.177646	0.285842	1	1.24998	1.77186	2.20045	2.39063	2.31064	5.59514	1.91098	1	1.39592	0.123082	1.0985	1.53469	3.42137	10805.8
0.184261	0.314092	1	1.28324	1.8215	2.27865	2.49513	2.40987	4.80067	1.33988	1	1.21439	0.13074	0.90161	1.3069	2.95613	10806
0.17821	0.283035	1	1.24996	1.76713	2.19645	2.39139	2.30205	5.55874	1.97078	1	1.39764	0.128044	1.10698	1.52984	3.45845	10806.1
0.184395	0.316379	1	1.29642	1.84363	2.28345	2.51906	2.45583	4.77507	1.3032	1	1.17271	0.102568	0.912345	1.25601	2.82299	10806.1
0.187025	0.292737	1	1.28628	1.81585	2.20768	2.47509	2.41576	4.91002	1.79343	1	1.25733	0.0742583	1.13402	1.31545	3.0759	10806.4
0.182605	0.285872	1	1.28192	1.81939	2.28244	2.48609	2.40399	4.95101	1.80945	1	1.25366	0.107021	0.905719	1.36459	3.02221	10806.8
0.179655	0.287112	1	1.25252	1.79631	2.20419	2.3908	2.32506	5.41844	1.90134	1	1.40832	0.0656459	1.10684	1.51816	3.35718	10807.5
0.176338	0.283454	1	1.25492	1.75833	2.17242	2.37514	2.30585	5.63328	1.91794	1	1.32665	0.130224	1.1272	1.51161	3.35001	10808
0.183419	0.304276	1	1.27972	1.847	2.23271	2.45599	2.42639	4.99247	1.58867	1	1.30323	0.0208537	1.06791	1.36341	3.00289	10809.1
0.182563	0.315312	1	1.27495	1.83903	2.24234	2.46767	2.39574	5.13397	1.40965	1	1.30886	0.0650671	1.0618	1.34681	3.11221	10809.3
0.17914	0.314794	1	1.26007	1.79348	2.20998	2.41952	2.35443	5.35016	1.36443	1	1.33024	0.113576	1.06496	1.4309	3.20416	10810.4
0.175567	0.278912	1	1.23667	1.74291	2.18381	2.36076	2.26831	5.8321	2.08646	1	1.46318	0.160813	1.12492	1.63319	3.62815	10811.1
0.189221	0.332577	1	1.30972	1.8605	2.31075	2.5636	2.50459	4.41237	1.07278	1	1.10969	0.112253	0.856665	1.1749	2.661	10813.8
0.185722	0.319756	1	1.29824	1.88787	2.30104	2.51956	2.4923	4.68171	1.28644	1	1.20704	0.0226148	0.909988	1.25638	2.729	10813.9
0.190019	0.325048	1	1.32521	1.90286	2.27813	2.58603	2.56598	4.53386	1.24894	1	1.12174	0.0103144	1.01166	1.10145	2.60802	10819.6
0.177767	0.267631	1	1.24442	1.78663	2.19391	2.3557	2.29191	5.67318	2.40086	1	1.50705	0.0438029	1.15996	1.65748	3.56445	10820.7
0.187116	0.3045	1	1.25368	1.7775	2.11241	2.37384	2.33611	5.12083	1.71308	1	1.42333	0.0541976	1.40795	1.4715	3.43949	10822.4
0.179292	0.282504	1	1.29428	1.87844	2.30224	2.48488	2.45189	5.25972	1.93091	1	1.28461	1.59533e-08	0.943635	1.38682	2.92348	10824
0.187756	0.346743	1	1.31476	1.90717	2.33237	2.57041	2.5438	4.4036	0.933364	1	1.12596	0.0373253	0.835986	1.16018	2.5437	10824.3
0.203549	0.364096	1	1.35727	1.95155	2.42945	2.67726	2.65054	3.42721	0.766899	1	1.01841	0.0706414	0.688149	1.06099	2.27525	10851.7
0.18712	0.389516	1	1.28477	1.88456	2.30427	2.50082	2.48489	4.45006	0.431882	1	1.18032	0.072023	0.821886	1.24503	2.61828	10856.6
0.189711	0.382523	1	1.33215	1.92156	2.2418	2.58971	2.58178	4.57408	0.557866	1	1.05603	8.06161e-07	1.06287	0.998054	2.49809	10859.4
0.19299	0.386711	1	1.32909	1.91083	2.41561	2.63517	2.58102	3.95188	0.455437	1	1.016	0.130163	0.634842	1.09645	2.3478	10861.3
0.185582	0.384823	1	1.33359	1.93903	2.47089	2.70535	2.667	4.2652	0.51448	1	1.05404	0.116247	0.601679	1.0532	2.30694	10867.8
0.192597	0.411265	1	1.31202	1.90228	2.3228	2.56398	2.54992	4.12683	0.273061	1	1.08588	0.0904078	0.815496	1.13727	2.46064	10868.5
0.193228	0.424742	1	1.3527	1.98788	2.33634	2.66764	2.70189	4.16729	0.239322	1	0.996022	4.45486e-05	0.880854	0.951696	2.1942	10887.5
0.208356	0.355073	1	1.2486	1.77831	2.22941	2.39513	2.2789	2.94776	0.792085	1	1.29493	0.175183	0.860201	1.43069	3.11356	10902.2
0.197858	0.448601	1	1.33551	1.96093	2.42164	2.65179	2.64692	3.73477	0.0333708	1	1.01835	0.0846308	0.656492	1.04928	2.21424	10907
0.199731	0.436521	1	1.29271	1.82067	2.22352	2.52354	2.4671	3.86329	0.00735124	1	1.07563	0.187361	0.961043	1.12026	2.66733	10924.6
0.229205	0.417914	1	1.44318	2.01967	2.43849	2.89789	2.89227	2.59499	0.400071	1	0.770295	0.078029	0.730168	0.749414	1.85357	10946.2
0.235024	0.397515	1	1.35293	1.95133	2.40208	2.72749	2.68541	1.74188	0.593749	1	1.03706	0.0700533	0.720842	0.96356	2.22136	10973.2
0.232279	0.365124	1	1.41165	1.99387	2.36477	2.89551	2.8936	2.24889	0.831282	1	0.861539	0.000820787	0.890594	0.714882	1.93729	10979.7
0.24135	0.335319	1	1.39678	2.01325	2.484	2.75373	2.77089	1.7328	1.27885	1	1.04097	0.00904621	0.704683	1.02768	2.1762	10994
0.207558	0.416395	1	1.36562	2.03912	2.91329	2.87973	2.77505	2.71377	0.244205	1	0.95083	0.176841	3.0717e-07	1.06678	1.86294	11077.2
0.24442	0.332247	1	1.28326	1.78114	2.15186	2.43048	2.36124	0.496101	1.56376	1	1.44853	0.130074	1.26882	1.44564	3.34383	11092
0.246289	0.457181	1	1.34297	1.99692	2.58888	2.64171	2.60857	0.838934	0.169863	1	1.1288	0.100549	0.345907	1.22763	2.17082	11177
0.210756	0.434331	1	1.60007	2.1179	2.43197	3.08285	3.13059	3.42651	0.200017	1	0.461661	0.0307908	0.816619	0.537512	1.47442	11211.1
0.277831	0.512104	1	1.41635	2.00008	2.27139	2.78966	2.82996	0.138861	0.082338	1	0.935608	0.00790835	1.04619	0.743779	2.03053	11276.9
0.312618	0.362548	1	1.59168	2.108	2.74255	3.32284	3.20449	2.72626e-06	0.982221	1	0.602004	0.144016	0.398937	0.612737	1.4799	11448.9
0.173076	0.411813	1	1.54904	2.27493	2.76119	2.96467	3.30195	3.96003	0.0415178	1	0.518809	1.13367e-09	0.248798	0.810366	1.06495	11631.8
0.349186	0.273919	1	1.63079	1.75888	2.15331	2.9363	2.72111	0.0854759	2.24323	1	0.243647	0.454531	1.24902	0.625289	2.07617	12109.2
0.319641	0.380309	1	1.67613	2.0014	2.59229	3.18892	2.97447	7.92294e-06	0.360921	1	0.258347	0.300609	0.380092	0.572896	1.32345	12194.9
0.216581	0.420635	1	1.27285	1.61761	1.81014	2.08471	2.3318	0.0609296	7.24502e-07	1	0.707046	0.298568	1.15804	1.60681	1.86955	12277
0.135558	0.511654	1	1.4254	2.16125	2.82247	3.12269	3.20535	9.53205e-08	0.000292957	1	0.829318	0.000101776	0.0515557	0.784485	1.22547	12931.3
0.391285	0.446018	1	1.71244	2.08961	1.85924	3.1056	3.09214	0.00169442	0.100361	1	0.157444	0.00578265	1.80013	8.91623e-06	1.56662	13041.8
0.213047	0.308422	1	1.18587	1.49645	2.58725	3.55757	2.59961	0.000194849	0.435557	1	1.01918	0.838535	0.0314758	4.08602e-06	2.88495	13758.7
0.260811	0.20606	1	1.17507	1.20155	1.66703	2.37496	2.10276	9.00016e-09	7.96117e-10	1	0.135447	0.917721	1.251	0.0491507	2.66715	16118.6
0.293881	0.271241	1	1.30024	1.843	2.50714	2.36886	3.6422	3.61615e-06	0.0456069	1	0.709326	0.240016	1.18085e-05	1.77645	0.0631725	17447.9
0.314629	0.391081	1	1.42777	1.43757	1.72452	3.20294	4.67508	0.132172	0.00238243	1	0.16558	0.68011	2.12514	1.35944e-07	1.07578e-08	17557.9
0.142181	0.19354	1	1.07136	1.10024	1.43475	2.39349	2.36873	1.37547e-05	0.0248463	1	5.65406e-05	1.20815	2.08655	1.15285e-05	1.91144	18285.8
0.160738	0.282393	1	0.808328	0.895637	1.89595	3.2495	4.17878	1.72208e-06	4.74524e-07	1	2.89427	5.15161	0.00499015	4.65557e-07	0.227543	20244.3
0.194965	0.17555	1	1.00332	1.13936	1.05858	1.37402	2.05926	3.63498e-05	1.41517e-06	1	0.014987	0.56544	4.43943	3.27248	0.00339236	21421.4
0.10919	0.273358	1	1.18644	1.26705	1.85777	1.89232	2.20538	0.000120913	0.0837305	1	0.10355	0.707138	0.000220525	1.90951	0.446175	21582.1
0.105555	0.146493	1	0.743763	0.747132	1.73991	3.22443	3.73619	1.15774	0.0138681	1	2.41638	6.34954	0.0107161	5.50208e-06	0.000235958	24018.6
0.0622705	0.178251	1	0.666842	0.615462	1.2858	2.25918	2.46195	1.75844e-06	0.000599332	1	3.92543e-05	7.04472	0.0120899	0.732377	8.26005e-08	30114.5

## Sheet: Lower (Orange)
s0-9	s10-19	s20-29	s30-39	s40-49	s50-59	s60-69	s70-79	v0-9	v10-19	v20-29	v30-39	v40-49	v50-59	v60-69	v70-79	Value
0.180488	0.302865	1	1.27045	1.80743	2.22293	2.44965	2.38475	5.25436	1.55944	1	1.29053	0.0965084	1.05676	1.37303	3.12153	10787.7
0.180518	0.303025	1	1.27067	1.80791	2.22357	2.45037	2.38559	5.24995	1.55615	1	1.28946	0.0962988	1.0552	1.37169	3.11797	10787.7
0.180769	0.303518	1	1.27072	1.80856	2.22391	2.45088	2.3879	5.23408	1.54409	1	1.28669	0.0955455	1.05301	1.36881	3.10635	10787.7
0.180814	0.302654	1	1.27057	1.80711	2.22228	2.45076	2.38601	5.23074	1.5605	1	1.28933	0.0967248	1.05693	1.37125	3.11783	10787.7
0.180951	0.303725	1	1.27167	1.80895	2.22475	2.4523	2.38685	5.21519	1.54077	1	1.28317	0.0972628	1.04915	1.36687	3.1057	10787.7
0.180452	0.302598	1	1.26988	1.80542	2.21899	2.44537	2.38134	5.26893	1.57359	1	1.29645	0.095642	1.06767	1.38109	3.13768	10787.7
0.180185	0.301156	1	1.26966	1.80672	2.22113	2.44712	2.38232	5.28687	1.59205	1	1.29681	0.0938326	1.06371	1.37916	3.13578	10787.7
0.181032	0.303357	1	1.27177	1.80677	2.22429	2.4531	2.38652	5.21533	1.54973	1	1.28264	0.101406	1.052	1.36651	3.11249	10787.7
0.179961	0.302136	1	1.26904	1.8047	2.21835	2.44619	2.37969	5.2897	1.56915	1	1.29327	0.096075	1.06616	1.37663	3.13611	10787.7
0.180735	0.30366	1	1.27226	1.81202	2.22981	2.45511	2.39108	5.21587	1.54081	1	1.28313	0.093931	1.03997	1.36485	3.09314	10787.7
0.180874	0.303685	1	1.27154	1.80993	2.22169	2.45163	2.38948	5.24815	1.5472	1	1.2869	0.0954204	1.06335	1.36746	3.11062	10787.7
0.180304	0.304403	1	1.27227	1.81055	2.22675	2.45354	2.38865	5.24955	1.53046	1	1.28473	0.0943487	1.0497	1.36692	3.10368	10787.7
0.180126	0.300413	1	1.2686	1.80272	2.22125	2.44504	2.37727	5.29354	1.6039	1	1.29942	0.101637	1.05958	1.38741	3.15246	10787.7
0.180046	0.303912	1	1.26931	1.80781	2.22836	2.44907	2.38239	5.26575	1.53511	1	1.29314	0.099085	1.03908	1.37848	3.12099	10787.7
0.180946	0.304157	1	1.27257	1.81316	2.2247	2.45501	2.39391	5.21596	1.53828	1	1.28355	0.0880934	1.05696	1.35882	3.09069	10787.7
0.180352	0.3008	1	1.26793	1.80091	2.21951	2.44329	2.37524	5.28513	1.59062	1	1.29914	0.105047	1.06141	1.38854	3.15722	10787.7
0.180982	0.304432	1	1.27207	1.81423	2.22885	2.45639	2.39285	5.21897	1.53429	1	1.28794	0.0884617	1.04868	1.36047	3.09654	10787.7
0.18031	0.302827	1	1.27147	1.80975	2.22725	2.45621	2.39001	5.25048	1.56876	1	1.2895	0.0961451	1.05676	1.36427	3.11649	10787.7
0.1801	0.300562	1	1.26753	1.801	2.21591	2.44207	2.3746	5.31386	1.60666	1	1.30543	0.100502	1.07507	1.38947	3.16945	10787.7
0.180484	0.302082	1	1.26702	1.80073	2.21381	2.43912	2.37354	5.28556	1.58451	1	1.30648	0.0991356	1.07808	1.39192	3.16739	10787.8
0.179982	0.301932	1	1.26792	1.80047	2.21565	2.44397	2.37643	5.3108	1.57564	1	1.29668	0.104132	1.07062	1.38201	3.15451	10787.8
0.180279	0.299722	1	1.26913	1.80284	2.21938	2.44354	2.37641	5.30027	1.62077	1	1.30227	0.100056	1.06676	1.39113	3.16112	10787.8
0.180837	0.302338	1	1.27323	1.80929	2.22403	2.46061	2.39539	5.25412	1.57034	1	1.28056	0.0947684	1.06463	1.3513	3.10176	10787.8
0.179971	0.300957	1	1.26942	1.80685	2.21527	2.44408	2.38182	5.3227	1.603	1	1.30096	0.0887818	1.08255	1.38035	3.14559	10787.8
0.180488	0.300282	1	1.27133	1.8038	2.22222	2.45367	2.38438	5.27307	1.60965	1	1.28775	0.103032	1.05848	1.37071	3.13433	10787.8
0.180482	0.303853	1	1.2716	1.81417	2.22224	2.45135	2.3925	5.25598	1.54771	1	1.29067	0.0822455	1.06577	1.36488	3.099	10787.8
0.179699	0.299389	1	1.26626	1.79785	2.21447	2.4369	2.36817	5.34927	1.62465	1	1.30893	0.104093	1.07462	1.40151	3.18676	10787.8
0.181791	0.305792	1	1.273	1.81365	2.22075	2.45296	2.39501	5.16588	1.52721	1	1.28651	0.0867005	1.07045	1.36159	3.09346	10787.8
0.179596	0.299079	1	1.26664	1.79774	2.21984	2.44088	2.36958	5.33763	1.6244	1	1.30581	0.108268	1.0588	1.3978	3.1802	10787.9
0.179558	0.300632	1	1.26637	1.80005	2.2135	2.43608	2.36817	5.33553	1.61165	1	1.30929	0.0966657	1.08259	1.39634	3.18207	10787.9
0.180515	0.307726	1	1.2729	1.81381	2.2266	2.45755	2.39654	5.22216	1.474	1	1.27671	0.0925781	1.04814	1.35245	3.07397	10787.9
0.180112	0.304728	1	1.27001	1.81495	2.23169	2.45178	2.38985	5.2685	1.52514	1	1.29607	0.0876816	1.03668	1.37574	3.10054	10787.9
0.179476	0.299696	1	1.26925	1.80036	2.22394	2.44669	2.37551	5.34387	1.61064	1	1.29648	0.109347	1.05283	1.38884	3.16137	10787.9
0.180971	0.307531	1	1.27192	1.8082	2.22078	2.4532	2.38979	5.21137	1.48006	1	1.27853	0.100457	1.0585	1.35811	3.09791	10787.9
0.181339	0.307464	1	1.27539	1.81666	2.23252	2.46238	2.40157	5.1461	1.47136	1	1.26476	0.0927809	1.03325	1.34311	3.04672	10787.9
0.180172	0.299	1	1.26912	1.80734	2.21823	2.44441	2.38127	5.31674	1.64019	1	1.30657	0.0879596	1.07736	1.38729	3.15292	10787.9
0.179854	0.299476	1	1.26568	1.79724	2.21293	2.43607	2.36743	5.35436	1.63266	1	1.31503	0.104665	1.082	1.40597	3.19965	10787.9
0.17962	0.299108	1	1.26416	1.7972	2.21724	2.44058	2.36891	5.31262	1.60526	1	1.30624	0.102408	1.05544	1.39092	3.16787	10787.9
0.180876	0.301948	1	1.26569	1.79907	2.20783	2.43601	2.371	5.28535	1.59052	1	1.314	0.0984036	1.0955	1.39442	3.1869	10787.9
0.178693	0.3013	1	1.26969	1.80793	2.21621	2.44718	2.38558	5.37687	1.58761	1	1.29605	0.0872661	1.07827	1.37026	3.13172	10787.9
0.180694	0.307058	1	1.27571	1.8184	2.23669	2.46555	2.40303	5.19237	1.47588	1	1.26485	0.0925293	1.02438	1.34203	3.04469	10787.9
0.179739	0.298051	1	1.26539	1.79799	2.21537	2.43679	2.36686	5.35817	1.65573	1	1.31711	0.102543	1.0775	1.40659	3.2016	10787.9
0.181021	0.306015	1	1.27453	1.81892	2.22989	2.45899	2.39849	5.19614	1.49853	1	1.28127	0.0835939	1.04901	1.35194	3.0728	10787.9
0.180026	0.302308	1	1.27104	1.80281	2.22901	2.45555	2.3842	5.24136	1.55248	1	1.27536	0.112135	1.03114	1.36422	3.10979	10787.9
0.18147	0.309091	1	1.274	1.81635	2.23078	2.46099	2.39771	5.14734	1.44916	1	1.2695	0.093268	1.03364	1.34545	3.05687	10788
0.179478	0.301481	1	1.26962	1.8036	2.22114	2.45342	2.38281	5.31751	1.5703	1	1.29418	0.103988	1.06707	1.36267	3.14986	10788
0.179903	0.300036	1	1.2637	1.79448	2.21412	2.43365	2.36283	5.33895	1.62094	1	1.32258	0.109123	1.0747	1.41338	3.21383	10788
0.181611	0.304486	1	1.27418	1.80821	2.20933	2.45211	2.39298	5.23259	1.55111	1	1.27949	0.090802	1.10301	1.35344	3.11263	10788
0.180651	0.305531	1	1.27696	1.81576	2.24081	2.47122	2.40251	5.19544	1.4953	1	1.25794	0.102225	1.01414	1.33548	3.0495	10788
0.182296	0.309002	1	1.27678	1.81895	2.22899	2.4642	2.40886	5.10795	1.45697	1	1.26065	0.0904562	1.04501	1.33896	3.03078	10788
0.179909	0.301556	1	1.26932	1.81398	2.22176	2.44478	2.38619	5.29066	1.58654	1	1.30329	0.076882	1.06436	1.38174	3.1171	10788
0.180405	0.302599	1	1.26931	1.7985	2.22619	2.45172	2.37697	5.23936	1.55184	1	1.28438	0.118203	1.03654	1.37517	3.13748	10788.1
0.18175	0.306414	1	1.27753	1.81764	2.23206	2.46901	2.4074	5.11075	1.48183	1	1.25358	0.0908834	1.03178	1.32765	3.02353	10788.1
0.179625	0.298187	1	1.26609	1.7964	2.21518	2.43378	2.36232	5.38485	1.65401	1	1.31961	0.107254	1.07817	1.41576	3.21863	10788.1
0.180724	0.306909	1	1.2783	1.81851	2.23525	2.46482	2.40086	5.17826	1.47589	1	1.2512	0.096652	1.0244	1.33576	3.04059	10788.1
0.180941	0.303977	1	1.27402	1.8179	2.23778	2.46137	2.39186	5.17548	1.52781	1	1.28416	0.0938414	1.03021	1.36588	3.08827	10788.1
0.17941	0.302251	1	1.26608	1.8051	2.2079	2.43127	2.37513	5.38229	1.58482	1	1.31333	0.0829087	1.09473	1.40137	3.16033	10788.1
0.178916	0.295605	1	1.2653	1.79584	2.22056	2.43829	2.36551	5.38592	1.68226	1	1.31095	0.107567	1.05562	1.40773	3.19357	10788.1
0.178918	0.296234	1	1.26703	1.80056	2.22727	2.44059	2.36971	5.36622	1.66385	1	1.30591	0.106594	1.03679	1.41045	3.16995	10788.1
0.179508	0.296566	1	1.26156	1.79252	2.21036	2.43004	2.3596	5.38074	1.67965	1	1.33355	0.104002	1.08575	1.41981	3.23599	10788.1
0.181052	0.297393	1	1.27093	1.80334	2.22015	2.45531	2.38439	5.29155	1.66881	1	1.29713	0.0992139	1.07816	1.36776	3.15949	10788.2
0.179373	0.299275	1	1.26343	1.79791	2.22474	2.43124	2.36052	5.35681	1.63453	1	1.33097	0.105395	1.04963	1.42903	3.21625	10788.2
0.179202	0.299119	1	1.26359	1.80328	2.21242	2.4286	2.36436	5.38894	1.63965	1	1.33112	0.0841134	1.08736	1.4161	3.20396	10788.2
0.18011	0.299094	1	1.26956	1.80681	2.2068	2.44026	2.37884	5.33627	1.63882	1	1.30339	0.081024	1.10356	1.38524	3.15441	10788.2
0.180747	0.30795	1	1.27069	1.80493	2.22645	2.44717	2.38181	5.20954	1.46316	1	1.27781	0.110425	1.03334	1.37773	3.10207	10788.2
0.18048	0.306583	1	1.27279	1.81976	2.22343	2.45342	2.40088	5.24814	1.51398	1	1.28824	0.0723568	1.07115	1.35665	3.07452	10788.2
0.180334	0.298483	1	1.26532	1.79242	2.19936	2.4311	2.36816	5.31626	1.65363	1	1.31489	0.0998158	1.11617	1.4012	3.20199	10788.2
0.180836	0.307041	1	1.27578	1.80735	2.22908	2.45206	2.39133	5.2193	1.50468	1	1.267	0.102117	1.03919	1.36881	3.08048	10788.2
0.179425	0.299066	1	1.26657	1.79545	2.20458	2.42879	2.35862	5.42538	1.63516	1	1.31157	0.10197	1.10115	1.41454	3.21702	10788.2
0.178568	0.301812	1	1.26391	1.80264	2.23049	2.43384	2.36475	5.34959	1.55887	1	1.30874	0.105426	1.01642	1.41865	3.1564	10788.2
0.180159	0.304693	1	1.26803	1.80178	2.20064	2.4364	2.37407	5.32312	1.53814	1	1.29967	0.0926764	1.11556	1.37837	3.16728	10788.2
0.179723	0.296821	1	1.26456	1.79435	2.20962	2.43436	2.36269	5.34272	1.67693	1	1.32418	0.108947	1.08652	1.4145	3.22267	10788.2
0.183278	0.309008	1	1.27918	1.82287	2.23196	2.47413	2.41753	5.04954	1.46934	1	1.26093	0.0835212	1.05012	1.31974	3.0217	10788.2
0.180107	0.297982	1	1.26109	1.79544	2.21033	2.43138	2.36102	5.35912	1.67085	1	1.34309	0.0975258	1.09277	1.4223	3.23941	10788.3
0.182282	0.30409	1	1.27932	1.82186	2.23014	2.46698	2.40749	5.10221	1.53812	1	1.25799	0.0804061	1.04834	1.33133	3.03476	10788.3
0.179806	0.297839	1	1.26503	1.78942	2.20666	2.43234	2.35945	5.37303	1.65875	1	1.31304	0.116476	1.09257	1.41121	3.22747	10788.3
0.181165	0.310106	1	1.27574	1.81725	2.21952	2.45949	2.4061	5.16041	1.43306	1	1.25971	0.0829515	1.06515	1.33156	3.03077	10788.3
0.178815	0.300692	1	1.26998	1.80849	2.24615	2.45911	2.38369	5.3118	1.56812	1	1.28666	0.107272	0.99203	1.37433	3.10899	10788.3
0.17842	0.297406	1	1.2613	1.79053	2.20224	2.42348	2.35532	5.48683	1.66934	1	1.33183	0.104416	1.10614	1.42643	3.24827	10788.3
0.179175	0.295064	1	1.26231	1.79149	2.2042	2.42281	2.35378	5.42499	1.71357	1	1.33253	0.100588	1.10182	1.4306	3.24911	10788.3
0.1817	0.31058	1	1.27857	1.8212	2.23662	2.47205	2.41055	5.08196	1.41496	1	1.24763	0.0912573	1.02061	1.31798	3.00638	10788.3
0.180958	0.30587	1	1.27542	1.8163	2.2268	2.46304	2.39523	5.29203	1.51481	1	1.27312	0.091659	1.07328	1.34045	3.10354	10788.3
0.181357	0.309577	1	1.26649	1.80876	2.21969	2.44356	2.38122	5.20892	1.45016	1	1.30398	0.0926394	1.05984	1.37585	3.1277	10788.3
0.178385	0.29532	1	1.25958	1.79209	2.21083	2.42628	2.35611	5.49074	1.69258	1	1.33535	0.101865	1.08601	1.42361	3.2433	10788.3
0.180257	0.303738	1	1.26327	1.79663	2.22076	2.43041	2.36005	5.30376	1.52672	1	1.31408	0.111262	1.04346	1.41599	3.1864	10788.3
0.182056	0.308635	1	1.27845	1.81447	2.23922	2.47266	2.40507	5.07669	1.44185	1	1.24415	0.108068	1.00953	1.32699	3.02378	10788.3
0.180426	0.304567	1	1.26133	1.79872	2.21849	2.44369	2.37108	5.28817	1.53291	1	1.31208	0.0960097	1.06521	1.37603	3.16467	10788.4
0.180079	0.300324	1	1.26671	1.7963	2.22879	2.43647	2.3633	5.26307	1.58569	1	1.29646	0.121594	1.01919	1.41614	3.16394	10788.4
0.180939	0.299985	1	1.26959	1.80734	2.2214	2.43993	2.38561	5.17917	1.60126	1	1.30126	0.0884567	1.05112	1.38385	3.11819	10788.4
0.178492	0.297531	1	1.26383	1.79173	2.22638	2.43803	2.35983	5.40727	1.63738	1	1.30913	0.121588	1.03196	1.4119	3.2024	10788.4
0.179119	0.295159	1	1.26076	1.78767	2.20794	2.42264	2.34706	5.41926	1.70847	1	1.3361	0.112357	1.08628	1.43802	3.26982	10788.4
0.178086	0.29612	1	1.2589	1.7926	2.20615	2.41268	2.34896	5.47679	1.67671	1	1.33838	0.0981494	1.08401	1.45219	3.24012	10788.4
0.18127	0.296896	1	1.27609	1.80679	2.22513	2.46513	2.3966	5.20348	1.66499	1	1.2719	0.0979271	1.06063	1.34543	3.10118	10788.5
0.178819	0.29403	1	1.26206	1.79504	2.20866	2.42903	2.36363	5.45437	1.7279	1	1.34026	0.0943014	1.1027	1.42493	3.23957	10788.5
0.179726	0.297457	1	1.26262	1.78793	2.21349	2.43199	2.35421	5.35115	1.63441	1	1.32246	0.121682	1.06788	1.41937	3.23577	10788.5
0.179462	0.298159	1	1.2612	1.78567	2.20612	2.41938	2.34578	5.40006	1.64738	1	1.32518	0.120029	1.08258	1.44055	3.25607	10788.5
0.180293	0.309082	1	1.27798	1.82372	2.24896	2.47714	2.41269	5.16488	1.42603	1	1.24471	0.0942554	0.989133	1.32214	2.9923	10788.6
0.1816	0.311298	1	1.27974	1.8281	2.24919	2.47218	2.41845	5.13363	1.42469	1	1.26608	0.0838968	1.00998	1.34258	3.00538	10788.6
0.179725	0.298312	1	1.25995	1.79997	2.21469	2.42968	2.36152	5.32911	1.67238	1	1.35449	0.0876895	1.08255	1.4249	3.23892	10788.6
0.177785	0.295798	1	1.25746	1.78893	2.21101	2.41591	2.34054	5.50433	1.69246	1	1.3505	0.107348	1.07545	1.45564	3.28507	10788.6
0.180646	0.308952	1	1.28065	1.81934	2.24018	2.47328	2.40922	5.10975	1.4286	1	1.22961	0.100081	1.00398	1.31832	2.98911	10788.6
0.179788	0.303933	1	1.2726	1.82349	2.22205	2.44965	2.39953	5.30199	1.55974	1	1.30053	0.0619372	1.08029	1.36558	3.08986	10788.7
0.178457	0.293345	1	1.25895	1.78721	2.20521	2.41913	2.34798	5.50592	1.75034	1	1.34999	0.106871	1.10085	1.44842	3.28849	10788.7
0.180114	0.301985	1	1.26971	1.81493	2.20586	2.4394	2.38885	5.34689	1.59361	1	1.3074	0.0637536	1.11508	1.37578	3.12811	10788.7
0.184482	0.310756	1	1.27923	1.81977	2.21699	2.4636	2.41221	4.96898	1.44826	1	1.25712	0.0813415	1.07928	1.3257	3.02363	10788.8
0.181119	0.307613	1	1.27198	1.80551	2.24442	2.4587	2.3836	5.12442	1.45097	1	1.26863	0.122654	0.985685	1.36575	3.08557	10788.8
0.178096	0.291588	1	1.25997	1.78793	2.21303	2.42129	2.34467	5.48676	1.76996	1	1.34065	0.111784	1.07252	1.45185	3.27708	10788.8
0.180279	0.295537	1	1.26439	1.79224	2.1945	2.42538	2.35857	5.43218	1.73722	1	1.34316	0.0943778	1.14715	1.42606	3.27537	10789
0.178846	0.301759	1	1.26138	1.7881	2.19481	2.40587	2.34139	5.39002	1.58884	1	1.31977	0.103165	1.11143	1.43877	3.23798	10789
0.183032	0.310678	1	1.28269	1.83317	2.23318	2.47949	2.43209	5.03646	1.4381	1	1.24648	0.0660328	1.05122	1.29832	2.96473	10789
0.179762	0.298711	1	1.26351	1.81067	2.21083	2.42613	2.37199	5.37244	1.66353	1	1.34372	0.0648094	1.10113	1.42199	3.19179	10789.1
0.177388	0.292207	1	1.25642	1.783	2.19844	2.41173	2.33925	5.58485	1.76969	1	1.35996	0.105532	1.1148	1.46105	3.317	10789.1
0.183394	0.3061	1	1.28069	1.81817	2.24943	2.48094	2.41052	5.01751	1.46095	1	1.22733	0.113506	0.983682	1.31812	2.99168	10789.1
0.179237	0.295415	1	1.25731	1.78805	2.20917	2.41318	2.34298	5.47267	1.73655	1	1.36961	0.1037	1.10465	1.46532	3.31994	10789.2
0.183693	0.314634	1	1.2855	1.82949	2.24143	2.49284	2.43226	4.95528	1.35458	1	1.2188	0.0905808	1.01838	1.27487	2.94275	10789.2
0.182924	0.310794	1	1.27222	1.81822	2.20591	2.44664	2.39827	5.14766	1.47048	1	1.30444	0.0693339	1.12792	1.3593	3.11175	10789.3
0.180448	0.310702	1	1.27102	1.82162	2.21478	2.44262	2.39743	5.24175	1.4234	1	1.28541	0.0618447	1.07392	1.3602	3.05079	10789.3
0.181478	0.308227	1	1.27691	1.8258	2.20883	2.45959	2.4137	5.21549	1.49242	1	1.27562	0.0561428	1.11826	1.32098	3.04799	10789.4
0.183092	0.29939	1	1.27376	1.79533	2.19359	2.43888	2.37934	5.17229	1.6678	1	1.2925	0.0971919	1.15334	1.37477	3.18249	10789.4
0.178462	0.308475	1	1.26711	1.79668	2.1984	2.44132	2.37764	5.43217	1.44913	1	1.27586	0.104119	1.10574	1.35368	3.13238	10789.4
0.181277	0.302899	1	1.28095	1.83037	2.26705	2.49481	2.42419	5.08236	1.53258	1	1.24897	0.0890957	0.959471	1.31238	2.97919	10789.5
0.184344	0.318232	1	1.28223	1.83217	2.25115	2.4879	2.42656	4.9043	1.33232	1	1.25268	0.0890116	1.00511	1.30557	2.97869	10789.6
0.183513	0.315966	1	1.28965	1.83164	2.23976	2.4984	2.43663	4.96336	1.35146	1	1.20793	0.091808	1.0259	1.27274	2.92648	10789.6
0.182112	0.316366	1	1.28129	1.83549	2.24133	2.48078	2.43519	5.02663	1.31833	1	1.23815	0.0731678	1.01527	1.29626	2.92756	10789.6
0.182744	0.317533	1	1.27857	1.81898	2.21489	2.4606	2.41226	5.07858	1.31537	1	1.24274	0.0861158	1.07397	1.31416	2.99987	10789.6
0.183293	0.312978	1	1.28741	1.82085	2.24736	2.49778	2.42797	4.98581	1.37402	1	1.20723	0.114885	1.0023	1.27746	2.95905	10789.7
0.180208	0.303532	1	1.26937	1.79652	2.23794	2.44611	2.37654	5.41525	1.5737	1	1.30397	0.111711	1.0484	1.3922	3.17655	10789.9
0.180449	0.310423	1	1.27584	1.83409	2.22299	2.4579	2.41579	5.21922	1.44913	1	1.28502	0.0465283	1.07715	1.33684	3.02061	10789.9
0.178961	0.299635	1	1.25974	1.78228	2.22114	2.42627	2.34241	5.42779	1.63463	1	1.33861	0.140928	1.04654	1.45395	3.28815	10789.9
0.177239	0.287092	1	1.25479	1.78812	2.20728	2.41119	2.33717	5.60395	1.86914	1	1.37619	0.0941109	1.09778	1.4772	3.33114	10790.1
0.183904	0.304057	1	1.27848	1.79581	2.19387	2.45661	2.39475	5.13361	1.56498	1	1.25963	0.117351	1.14252	1.34215	3.12847	10790.1
0.180987	0.31203	1	1.28445	1.83368	2.26936	2.49112	2.42983	5.03895	1.35807	1	1.21291	0.0965567	0.936701	1.30273	2.90518	10790.1
0.184287	0.306373	1	1.27422	1.79685	2.20018	2.46538	2.38981	5.11154	1.54367	1	1.27482	0.107637	1.13607	1.31153	3.16274	10790.1
0.184754	0.31657	1	1.2851	1.81767	2.22317	2.48357	2.41655	5.01752	1.34093	1	1.23051	0.103193	1.06904	1.27824	3.02239	10790.2
0.18049	0.302419	1	1.27493	1.8279	2.21998	2.44704	2.40144	5.27062	1.62541	1	1.30745	0.0465092	1.10049	1.36743	3.09901	10790.2
0.178131	0.292299	1	1.25991	1.77244	2.20869	2.42593	2.33754	5.47322	1.73061	1	1.31591	0.150017	1.06327	1.43637	3.2913	10790.3
0.183999	0.317089	1	1.2891	1.84666	2.24916	2.50109	2.45508	4.91819	1.32964	1	1.21767	0.0643427	1.01564	1.25966	2.88133	10790.3
0.1783	0.288689	1	1.25553	1.77996	2.18248	2.40362	2.33491	5.60041	1.87358	1	1.37824	0.0980652	1.1733	1.47456	3.3721	10790.4
0.182408	0.314028	1	1.27266	1.83138	2.21302	2.45047	2.41231	5.1313	1.402	1	1.29305	0.0472756	1.10083	1.34117	3.03353	10790.4
0.176535	0.299074	1	1.2545	1.79397	2.22704	2.40949	2.34022	5.49529	1.55056	1	1.31383	0.115718	0.994887	1.46204	3.18287	10790.4
0.179935	0.29154	1	1.25873	1.78029	2.23025	2.43692	2.34336	5.44563	1.78156	1	1.34959	0.135871	1.03853	1.43163	3.3205	10790.7
0.181777	0.304277	1	1.27579	1.79237	2.23827	2.47753	2.38714	5.13298	1.51437	1	1.24595	0.151063	1.00753	1.3297	3.10967	10790.8
0.18028	0.304529	1	1.27497	1.83784	2.22208	2.45184	2.41686	5.24963	1.54494	1	1.29053	0.030697	1.08144	1.34952	3.01437	10791.5
0.179281	0.30573	1	1.27013	1.83811	2.23324	2.45297	2.409	5.28301	1.50178	1	1.30854	0.0333874	1.05252	1.35418	3.03704	10791.5
0.178141	0.293479	1	1.25555	1.79975	2.18696	2.40073	2.34859	5.62361	1.79623	1	1.39767	0.0548856	1.17887	1.47619	3.32402	10791.5
0.176673	0.290547	1	1.25155	1.76571	2.21299	2.40574	2.3132	5.60977	1.78088	1	1.36716	0.155236	1.04766	1.50752	3.38914	10791.6
0.176639	0.296184	1	1.26368	1.81986	2.23657	2.41924	2.37692	5.40058	1.6428	1	1.32151	0.062559	0.998161	1.44881	3.09166	10791.7
0.184349	0.31913	1	1.27988	1.80658	2.23421	2.47959	2.40627	4.87229	1.28214	1	1.20843	0.128713	0.99825	1.29357	2.97596	10791.7
0.182861	0.315873	1	1.28327	1.81786	2.21396	2.4998	2.42912	5.16876	1.39126	1	1.24649	0.0927882	1.12341	1.24361	3.05399	10791.9
0.176351	0.283387	1	1.26436	1.77826	2.18352	2.41852	2.34796	5.67856	1.94216	1	1.31591	0.107026	1.15802	1.43108	3.2889	10792.2
0.18026	0.290748	1	1.26791	1.80946	2.18643	2.42846	2.3813	5.44438	1.848	1	1.34211	0.046878	1.19445	1.40174	3.21953	10792.4
0.1799	0.305523	1	1.26628	1.82316	2.29484	2.46456	2.38407	5.08999	1.46772	1	1.30533	0.110065	0.861107	1.4056	3.05995	10792.9
0.177716	0.303283	1	1.25862	1.80527	2.16851	2.41347	2.36917	5.65162	1.61357	1	1.35735	0.0402617	1.23109	1.39108	3.2484	10793.2
0.175075	0.283256	1	1.24401	1.74823	2.18925	2.38522	2.28961	5.83993	1.94768	1	1.40247	0.164622	1.11121	1.5475	3.52196	10794.2
0.174927	0.282414	1	1.24673	1.75564	2.15939	2.38324	2.30427	5.91109	1.9823	1	1.397	0.128316	1.23563	1.5044	3.51068	10794.4
0.182756	0.291448	1	1.26141	1.75175	2.17935	2.422	2.32987	5.29016	1.78767	1	1.31056	0.175341	1.14523	1.42529	3.36111	10794.5
0.182265	0.295929	1	1.26881	1.82466	2.19098	2.43599	2.39941	5.28335	1.76627	1	1.35426	0.0189766	1.20095	1.37972	3.17348	10794.7
0.180682	0.311755	1	1.27438	1.84653	2.20463	2.45194	2.4289	5.27597	1.45934	1	1.30602	0.00341382	1.14755	1.32528	3.01249	10795.1
0.179344	0.29176	1	1.24706	1.78262	2.1513	2.37461	2.32415	5.64676	1.89266	1	1.45747	0.0538868	1.29471	1.52297	3.48373	10795.9
0.185133	0.293158	1	1.25769	1.8027	2.19413	2.40909	2.34126	5.09725	1.86526	1	1.42525	0.0535898	1.17254	1.48997	3.3722	10796.4
0.186007	0.302587	1	1.28439	1.79216	2.24508	2.46106	2.3786	4.7242	1.49924	1	1.19434	0.164258	0.940515	1.37013	3.00799	10796.5
0.189392	0.332791	1	1.30308	1.85164	2.21131	2.5173	2.48922	4.67554	1.13331	1	1.16029	0.0606789	1.12104	1.17583	2.79937	10797.4
0.183202	0.325644	1	1.29559	1.87635	2.29901	2.52773	2.49873	4.68836	1.17314	1	1.17153	0.0507722	0.881979	1.23051	2.66829	10798.7
0.177576	0.335754	1	1.26809	1.82008	2.22754	2.45289	2.41606	5.28964	0.994191	1	1.23964	0.0887805	0.993451	1.32531	2.9172	10800.2
0.179427	0.304167	1	1.25568	1.83803	2.341	2.47069	2.37741	5.24727	1.45545	1	1.34532	0.108856	0.766148	1.42543	3.0869	10803
0.189239	0.346341	1	1.31804	1.88934	2.32774	2.58123	2.54492	4.43149	0.919829	1	1.11169	0.0811266	0.856257	1.15078	2.58425	10803.8
0.181793	0.339882	1	1.25088	1.78933	2.1655	2.38122	2.34431	5.14638	0.988504	1	1.31854	0.0964883	1.1452	1.41816	3.15825	10806.5
0.188035	0.282868	1	1.2726	1.77091	2.18042	2.48082	2.38291	4.71758	2.007	1	1.29689	0.155035	1.15939	1.34226	3.24704	10806.9
0.187729	0.275151	1	1.2895	1.77226	2.1779	2.47647	2.38598	4.98505	2.1743	1	1.22888	0.148404	1.21499	1.32043	3.23589	10810.3
0.169241	0.262375	1	1.22456	1.69932	2.15407	2.33907	2.21603	6.59366	2.45777	1	1.50493	0.224379	1.20247	1.69476	3.93686	10811.6
0.192933	0.33768	1	1.29916	1.85324	2.36801	2.56528	2.48164	4.17042	0.963762	1	1.09635	0.14716	0.684334	1.19057	2.63587	10819.7
0.187053	0.376847	1	1.28812	1.8669	2.29197	2.51302	2.4776	4.57473	0.542512	1	1.16696	0.101868	0.868986	1.21951	2.69541	10821.5
0.190563	0.373619	1	1.32496	1.92163	2.29662	2.58396	2.58055	4.37899	0.626268	1	1.07673	0.0207987	0.931055	1.07673	2.45104	10822
0.184058	0.383773	1	1.30946	1.90229	2.26435	2.53676	2.54673	4.6579	0.498549	1	1.10986	0.0305035	0.965231	1.12982	2.52027	10827
0.186822	0.390933	1	1.31328	1.92275	2.25524	2.54906	2.57187	4.64959	0.456301	1	1.11101	0.000255652	1.0097	1.09077	2.49118	10834.4
0.182695	0.416987	1	1.27381	1.8764	2.31586	2.51438	2.48086	4.63717	0.110718	1	1.1803	0.0986623	0.777443	1.20723	2.61381	10867.4
0.203794	0.355563	1	1.35791	1.98196	2.54722	2.75899	2.71637	3.24958	0.811901	1	1.02583	0.0732845	0.461723	1.03473	2.15437	10885.9
0.185354	0.434361	1	1.30055	1.93087	2.49147	2.59035	2.52217	4.37159	0.000169051	1	1.12706	0.135537	0.490432	1.22223	2.44162	10907.8
0.215968	0.38963	1	1.25299	1.83731	2.15434	2.42183	2.43283	2.78444	0.673621	1	1.47531	2.16773e-08	1.27214	1.35697	3.06639	10914.9
0.183585	0.399788	1	1.3162	1.96745	2.67199	2.69231	2.59931	4.03471	0.280798	1	1.0638	0.147947	0.224208	1.17267	2.21941	10932
0.20564	0.459512	1	1.27043	1.95972	2.69815	2.61701	2.51671	2.53261	0.000138497	1	1.22142	0.149415	0.0948433	1.31201	2.30444	11084.1
0.257266	0.377834	1	1.30216	1.83055	2.18102	2.48262	2.42657	0.0489044	0.970462	1	1.3318	0.096712	1.15814	1.29451	2.98487	11137.5
0.247971	0.474035	1	1.29845	1.87627	2.17417	2.53016	2.45674	3.29263e-05	4.90172e-05	1	1.37832	0.000771274	1.19572	1.08601	2.88217	11266.1
0.29814	0.569318	1	1.73953	2.35933	2.96733	3.60613	3.6849	1.33415	5.29701e-07	1	0.405074	0.117512	0.291308	0.501771	1.02779	11462.2
0.322422	0.491414	1	1.5191	2.2229	2.68819	3.32552	3.41891	0.176106	0.0666284	1	0.834747	0.000643637	0.591573	0.522511	1.48868	11507.6
0.305702	0.509456	1	1.42471	1.88629	2.03981	3.02936	2.94514	0.221947	0.160709	1	0.865075	0.0162285	1.82852	0.07684	2.33081	11629.9
0.247188	0.507652	1	1.53384	2.11007	2.9511	3.28644	3.41571	3.77689e-06	0.0089729	1	0.592931	0.151244	5.97779e-07	0.742027	1.03781	11994
0.218025	0.401056	1	1.39163	1.7522	2.78328	3.31671	2.68657	0.0505173	2.74493e-06	1	0.587509	0.505019	0.000121673	0.461924	1.93294	12513.1
0.300549	0.430859	1	1.76718	2.45755	2.88601	3.39913	4.43821	0.000244999	0.569666	1	0.425176	0.014203	0.338215	0.728841	0.530867	12759.9
0.26752	0.324584	1	1.57022	1.78139	2.03403	3.25446	3.15087	2.37191	2.32458e-05	1	0.0595663	0.247203	1.21093	0.00135829	1.3785	13036.9
0.308116	0.60174	1	1.78647	2.58475	2.96836	3.43851	5.2059	0.899773	4.75724e-06	1	0.382143	0.00010663	0.249722	0.758252	0.219911	13985.2
0.270642	0.487548	1	1.40973	1.75813	1.82728	2.51341	3.88233	1.12151	3.36144e-05	1	0.596733	0.168003	1.90917	1.18969	0.189056	14679.6
0.237311	0.414569	1	1.33078	1.42729	1.13026	1.97029	1.98285	0.203352	0.0792037	1	7.70627e-07	5.61506e-07	5.50804	1.60845e-05	3.57843	15103.8
0.258613	0.404126	1	0.984636	1.34577	1.43042	2.32074	3.71107	7.61355e-07	0.126531	1	2.60233	8.04927e-07	6.76607	0.0716319	0.650798	16738.6
0.212282	0.2424	1	1.08583	1.21683	1.0579	1.23818	1.85519	0.0018912	5.46864e-07	1	0.0385346	0.00698996	5.35043	4.63846	0.276481	20238.4
0.172761	0.225063	1	0.826176	0.887061	1.53794	1.8969	2.28981	4.62635e-06	4.50764e-05	1	0.220057	2.81913	1.85379e-05	2.66027	0.092343	23005.9
0.218808	0.116903	1	1.03472	0.950262	1.68828	2.70323	3.32092	0.00180493	1.71482e-06	1	0.0863555	2.898	1.18491e-05	1.11652	0.139769	24827.6
0.0414621	0.218922	1	1.09439	1.2766	1.16274	1.8074	1.70121	0.157752	6.48607e-08	1	0.133132	0.000308347	3.33252	0.0903248	3.27224	25827.9
0.0917273	0.140399	1	0.768061	0.655853	1.24429	2.43041	2.09175	1.35274e-05	0.233573	1	0.200275	3.07694	3.42208e-05	0.00262691	2.01115	27609.4
0.0370787	0.104555	1	0.429782	0.566364	1.02914	1.7177	2.19216	1.06084e-08	0.0807721	1	1.06173	5.5178	4.32476e-08	0.828397	6.42405e-07	39799

## Sheet: Upper (Blue)
s0-9	s10-19	s20-29	s30-39	s40-49	s50-59	s60-69	s70-79	v0-9	v10-19	v20-29	v30-39	v40-49	v50-59	v60-69	v70-79	Value
0.204558	0.276779	1	1.32697	1.82787	2.3971	2.5742	2.46556	3.38054	1.9344	1	1.06937	0.220552	0.621718	1.32865	2.68989	11042.4
0.204547	0.276746	1	1.32697	1.82782	2.39701	2.57408	2.46543	3.38157	1.93492	1	1.06936	0.220607	0.621936	1.3288	2.69031	11042.4
0.204575	0.276666	1	1.32679	1.82769	2.39702	2.5741	2.46503	3.38142	1.93631	1	1.06977	0.220675	0.621457	1.32877	2.69129	11042.4
0.204684	0.276972	1	1.3272	1.8282	2.3975	2.57487	2.4662	3.3731	1.9309	1	1.06857	0.22048	0.621116	1.32746	2.68763	11042.4
0.204465	0.276597	1	1.32647	1.82706	2.3963	2.57287	2.46408	3.38628	1.93847	1	1.07087	0.221181	0.622558	1.33105	2.69437	11042.4
0.204683	0.277002	1	1.32739	1.82852	2.3978	2.57539	2.46684	3.37359	1.92995	1	1.06802	0.220137	0.621003	1.32649	2.68599	11042.4
0.204429	0.276447	1	1.32599	1.82652	2.39557	2.57177	2.46287	3.38896	1.9411	1	1.07226	0.221267	0.623201	1.33269	2.69763	11042.4
0.204401	0.27646	1	1.32617	1.82693	2.39627	2.57276	2.4641	3.39136	1.94123	1	1.07195	0.221046	0.622627	1.33158	2.6958	11042.4
0.204827	0.277188	1	1.32767	1.82873	2.39788	2.57597	2.46756	3.36722	1.9259	1	1.06673	0.220204	0.620821	1.3251	2.68321	11042.4
0.204913	0.277234	1	1.32793	1.82883	2.39773	2.5765	2.46811	3.36218	1.92398	1	1.06525	0.220417	0.621351	1.32344	2.68126	11042.4
0.204669	0.276518	1	1.32611	1.82719	2.39556	2.57239	2.46365	3.38234	1.93786	1	1.07186	0.220713	0.62293	1.3305	2.69613	11042.4
0.204447	0.276478	1	1.32579	1.82568	2.39512	2.57121	2.46225	3.39312	1.94297	1	1.07326	0.222278	0.624031	1.33466	2.70103	11042.4
0.204288	0.27622	1	1.32575	1.82559	2.39472	2.57087	2.46182	3.39788	1.94618	1	1.07286	0.2225	0.624397	1.33459	2.70163	11042.4
0.204924	0.27749	1	1.32796	1.8295	2.39859	2.57685	2.46843	3.3582	1.92022	1	1.06605	0.219023	0.619873	1.32343	2.67955	11042.4
0.204382	0.276421	1	1.32573	1.82492	2.39367	2.5706	2.4614	3.39263	1.94258	1	1.07195	0.22347	0.625694	1.33402	2.70193	11042.4
0.204796	0.277208	1	1.32834	1.8306	2.40009	2.57833	2.47011	3.36543	1.92411	1	1.06525	0.218019	0.618312	1.32144	2.6761	11042.4
0.204216	0.27616	1	1.32544	1.82542	2.39438	2.57013	2.46098	3.40305	1.94864	1	1.07438	0.222382	0.625163	1.33612	2.70488	11042.4
0.204924	0.27746	1	1.32805	1.82985	2.39933	2.57756	2.46877	3.35699	1.91892	1	1.06515	0.219391	0.618433	1.32252	2.67785	11042.4
0.204675	0.27737	1	1.32747	1.82782	2.39643	2.57345	2.46482	3.3733	1.92504	1	1.06595	0.221599	0.621913	1.32907	2.68727	11042.4
0.204988	0.277526	1	1.32892	1.83085	2.39969	2.57884	2.47137	3.35685	1.91809	1	1.06306	0.218128	0.619451	1.31977	2.67185	11042.4
0.204191	0.276017	1	1.32509	1.82464	2.39377	2.56948	2.46033	3.40459	1.95143	1	1.07523	0.223131	0.625484	1.33736	2.7072	11042.4
0.205188	0.277716	1	1.32818	1.82987	2.39921	2.57814	2.46962	3.35022	1.91681	1	1.06487	0.220036	0.619202	1.32068	2.67774	11042.4
0.204108	0.276265	1	1.3271	1.82881	2.39928	2.5761	2.46736	3.40532	1.94089	1	1.06864	0.219748	0.618817	1.32669	2.6865	11042.4
0.205019	0.277557	1	1.3291	1.83079	2.40026	2.57993	2.47196	3.35257	1.9162	1	1.0617	0.218776	0.618013	1.31805	2.66944	11042.4
0.204292	0.276063	1	1.32483	1.82481	2.39385	2.56801	2.45872	3.40103	1.95166	1	1.07743	0.22274	0.625721	1.33997	2.71179	11042.4
0.204074	0.275788	1	1.32476	1.82453	2.39329	2.56751	2.45791	3.41285	1.9558	1	1.07713	0.222737	0.626273	1.34036	2.71341	11042.5
0.205039	0.277472	1	1.32942	1.83128	2.40114	2.5817	2.47344	3.35143	1.91848	1	1.06173	0.218136	0.617163	1.31526	2.66825	11042.5
0.203895	0.275699	1	1.32438	1.82378	2.3928	2.56714	2.45811	3.41707	1.95711	1	1.07772	0.22326	0.626282	1.34123	2.71346	11042.5
0.204372	0.276158	1	1.32418	1.82351	2.39164	2.56569	2.45667	3.4031	1.95036	1	1.07735	0.223378	0.627709	1.34225	2.71422	11042.5
0.204226	0.27582	1	1.32455	1.82349	2.39263	2.56727	2.45755	3.41168	1.95703	1	1.07743	0.223983	0.626441	1.34177	2.71459	11042.5
0.204474	0.276878	1	1.32732	1.82627	2.39843	2.57587	2.46521	3.38734	1.93047	1	1.06658	0.22436	0.617673	1.32826	2.68927	11042.5
0.205457	0.27811	1	1.33011	1.83155	2.40108	2.58124	2.47412	3.34021	1.90769	1	1.05903	0.21912	0.618243	1.31601	2.66401	11042.5
0.204333	0.276434	1	1.3242	1.82487	2.39518	2.56661	2.45752	3.38528	1.94442	1	1.07928	0.222522	0.621102	1.34234	2.71171	11042.5
0.205011	0.278165	1	1.32959	1.83031	2.39948	2.57983	2.47214	3.35342	1.90555	1	1.05973	0.219752	0.619439	1.31743	2.66783	11042.5
0.203993	0.275738	1	1.32409	1.82313	2.39161	2.56603	2.45651	3.42009	1.96092	1	1.0794	0.224062	0.628615	1.34348	2.71974	11042.5
0.204548	0.275882	1	1.32758	1.82898	2.39851	2.57258	2.46537	3.4041	1.95252	1	1.07165	0.218354	0.621454	1.33437	2.6927	11042.5
0.204382	0.276722	1	1.32736	1.82548	2.39756	2.57476	2.46713	3.3774	1.9364	1	1.06989	0.223701	0.621892	1.32891	2.69012	11042.5
0.205358	0.2783	1	1.32927	1.83251	2.40035	2.57972	2.47323	3.33313	1.90687	1	1.06419	0.216783	0.619791	1.31904	2.66832	11042.5
0.205371	0.278032	1	1.32975	1.83067	2.39818	2.57827	2.47065	3.33572	1.90931	1	1.05911	0.218545	0.621096	1.31836	2.66895	11042.5
0.203912	0.275583	1	1.3232	1.82265	2.39088	2.56503	2.4554	3.42005	1.96274	1	1.08214	0.223768	0.629042	1.34535	2.7232	11042.5
0.2052	0.27815	1	1.33047	1.83371	2.40471	2.5843	2.47526	3.33834	1.90541	1	1.05868	0.217946	0.613304	1.31238	2.6607	11042.5
0.204061	0.276197	1	1.32591	1.82643	2.40119	2.57569	2.46389	3.40012	1.94309	1	1.07268	0.22475	0.612493	1.33139	2.69807	11042.5
0.203824	0.275409	1	1.32344	1.82253	2.39061	2.56429	2.45476	3.428	1.96756	1	1.08178	0.223955	0.63002	1.34675	2.72495	11042.5
0.204067	0.276585	1	1.32385	1.82195	2.39037	2.56554	2.45578	3.39952	1.94633	1	1.07704	0.226756	0.630154	1.34264	2.71833	11042.5
0.205457	0.278004	1	1.32756	1.82903	2.39926	2.57492	2.46659	3.32736	1.91619	1	1.06957	0.220761	0.616809	1.32992	2.68386	11042.5
0.204796	0.277199	1	1.33059	1.8341	2.40189	2.58231	2.4781	3.36993	1.92596	1	1.06088	0.214048	0.621333	1.31497	2.65997	11042.5
0.204725	0.277114	1	1.32982	1.82803	2.39677	2.57935	2.47073	3.38131	1.92362	1	1.05754	0.220806	0.624127	1.31521	2.67289	11042.5
0.204117	0.276511	1	1.32911	1.83102	2.39751	2.57508	2.46482	3.39813	1.93441	1	1.06528	0.218352	0.620243	1.32596	2.68602	11042.5
0.203386	0.275251	1	1.32307	1.82326	2.39472	2.56718	2.45616	3.43933	1.96402	1	1.08165	0.224036	0.621673	1.34331	2.72055	11042.5
0.205382	0.278053	1	1.33148	1.8343	2.40395	2.5865	2.4787	3.34031	1.90237	1	1.05426	0.216901	0.61534	1.30723	2.65133	11042.5
0.205435	0.278636	1	1.33081	1.834	2.4064	2.58524	2.47769	3.32965	1.89944	1	1.05945	0.217535	0.611238	1.31282	2.65616	11042.5
0.205428	0.277978	1	1.33027	1.8335	2.40173	2.58413	2.47789	3.3391	1.91701	1	1.06123	0.216156	0.623249	1.31401	2.66215	11042.5
0.203813	0.27527	1	1.32374	1.82193	2.39445	2.56756	2.45549	3.41965	1.96318	1	1.07822	0.227923	0.620955	1.34296	2.72084	11042.5
0.203748	0.275717	1	1.32335	1.82118	2.38817	2.56196	2.45353	3.41138	1.96039	1	1.08175	0.223717	0.632952	1.34641	2.72689	11042.5
0.204448	0.276855	1	1.3249	1.82198	2.38983	2.5675	2.4555	3.39239	1.94593	1	1.07382	0.227459	0.630356	1.33967	2.71764	11042.5
0.203728	0.27529	1	1.3237	1.82226	2.3894	2.56411	2.45517	3.43914	1.97116	1	1.08119	0.224094	0.63355	1.34701	2.72588	11042.5
0.203526	0.274875	1	1.32254	1.82202	2.39091	2.56286	2.45272	3.43934	1.97571	1	1.08483	0.224173	0.628495	1.34968	2.7312	11042.5
0.205639	0.278827	1	1.33026	1.83362	2.40454	2.58513	2.47741	3.32078	1.89152	1	1.0588	0.218754	0.611803	1.31115	2.6562	11042.6
0.205503	0.278164	1	1.33061	1.8338	2.4028	2.5836	2.47718	3.32196	1.89974	1	1.05643	0.214983	0.614847	1.30947	2.65092	11042.6
0.205258	0.278112	1	1.33076	1.83426	2.40378	2.58748	2.47995	3.33333	1.90266	1	1.05496	0.215821	0.614847	1.30428	2.64894	11042.6
0.204348	0.2769	1	1.3279	1.83307	2.40208	2.57874	2.47097	3.37387	1.92553	1	1.06818	0.217064	0.621642	1.32346	2.67826	11042.6
0.205145	0.277062	1	1.33133	1.83409	2.40305	2.58861	2.47872	3.35368	1.92052	1	1.05706	0.216725	0.618089	1.3061	2.65676	11042.6
0.203094	0.274954	1	1.3224	1.82208	2.3923	2.56573	2.45195	3.44421	1.97249	1	1.08305	0.226129	0.624432	1.34615	2.73081	11042.6
0.203888	0.275388	1	1.32242	1.81964	2.39078	2.5634	2.45143	3.42211	1.96677	1	1.08411	0.228901	0.626728	1.35036	2.7347	11042.6
0.205648	0.278388	1	1.33104	1.83539	2.40626	2.58754	2.47963	3.31185	1.89732	1	1.05655	0.215618	0.61016	1.30685	2.64747	11042.6
0.204296	0.275951	1	1.32383	1.81941	2.38688	2.56503	2.45424	3.40488	1.95762	1	1.07731	0.228659	0.635516	1.34184	2.72655	11042.6
0.203002	0.27428	1	1.32419	1.82495	2.3971	2.57172	2.46133	3.46106	1.97547	1	1.07725	0.22121	0.619607	1.33592	2.70686	11042.6
0.203173	0.274275	1	1.32139	1.81993	2.39063	2.56275	2.45165	3.45535	1.98258	1	1.08621	0.22565	0.627279	1.34973	2.73517	11042.6
0.205425	0.276656	1	1.33036	1.83258	2.39938	2.58051	2.47528	3.38131	1.94002	1	1.06818	0.216109	0.627165	1.32366	2.67884	11042.6
0.20573	0.27878	1	1.33237	1.83606	2.4039	2.58588	2.48059	3.31541	1.89149	1	1.05211	0.213942	0.615477	1.30616	2.64145	11042.6
0.205248	0.276901	1	1.32615	1.83011	2.40114	2.5738	2.46405	3.35945	1.92349	1	1.07336	0.222566	0.616262	1.33405	2.69386	11042.6
0.203964	0.275788	1	1.32591	1.82191	2.39522	2.57344	2.46153	3.41378	1.95209	1	1.06903	0.230627	0.622159	1.33226	2.70635	11042.6
0.203329	0.274535	1	1.32296	1.82074	2.38793	2.56178	2.45224	3.4621	1.98289	1	1.08237	0.225219	0.63439	1.35049	2.73328	11042.6
0.205555	0.278598	1	1.33258	1.8353	2.40688	2.58969	2.48251	3.31711	1.89092	1	1.05046	0.216167	0.610435	1.30104	2.63853	11042.6
0.203864	0.2759	1	1.32574	1.83116	2.39603	2.56888	2.46445	3.39818	1.95189	1	1.07668	0.211628	0.62683	1.33551	2.69306	11042.6
0.20427	0.276049	1	1.32544	1.82091	2.39023	2.5645	2.4604	3.40552	1.96067	1	1.07362	0.226958	0.631557	1.3428	2.70977	11042.6
0.204658	0.275398	1	1.32715	1.82938	2.39323	2.57182	2.46755	3.41073	1.96368	1	1.07198	0.214289	0.632893	1.33129	2.69099	11042.6
0.205256	0.278441	1	1.33167	1.83689	2.40777	2.58906	2.48218	3.32568	1.89385	1	1.05438	0.212619	0.60891	1.30287	2.63952	11042.6
0.203103	0.274455	1	1.32199	1.82144	2.3887	2.56088	2.45134	3.46735	1.98803	1	1.08888	0.222588	0.633172	1.35376	2.73915	11042.6
0.205968	0.279304	1	1.33259	1.83813	2.40679	2.58752	2.48281	3.30029	1.88505	1	1.05517	0.212025	0.612783	1.3064	2.6392	11042.7
0.203709	0.274645	1	1.3206	1.82008	2.3878	2.5576	2.4486	3.44777	1.98559	1	1.09188	0.224543	0.632489	1.36023	2.74453	11042.7
0.20433	0.276687	1	1.32867	1.83104	2.40912	2.58825	2.47614	3.37545	1.92685	1	1.06115	0.222363	0.602158	1.31018	2.6659	11042.7
0.204478	0.277308	1	1.32621	1.82891	2.40471	2.58417	2.4749	3.35325	1.91229	1	1.06216	0.22179	0.605952	1.30936	2.66284	11042.7
0.202789	0.274294	1	1.32194	1.82031	2.38867	2.55754	2.44713	3.47147	1.9923	1	1.08698	0.225386	0.628318	1.3588	2.74271	11042.7
0.205206	0.27785	1	1.32991	1.83261	2.40832	2.58875	2.4773	3.32489	1.89901	1	1.05338	0.2185	0.602273	1.3027	2.64738	11042.7
0.205143	0.277672	1	1.3298	1.83836	2.40723	2.58967	2.48229	3.35003	1.92467	1	1.06717	0.210143	0.615117	1.30994	2.65902	11042.7
0.203228	0.274286	1	1.31986	1.81985	2.38967	2.55968	2.44965	3.46421	1.99045	1	1.09154	0.226344	0.632202	1.35799	2.74684	11042.7
0.203284	0.275284	1	1.32179	1.81928	2.38589	2.56276	2.45559	3.43881	1.9763	1	1.08626	0.22804	0.64007	1.3501	2.73427	11042.7
0.204287	0.27532	1	1.32702	1.82975	2.39402	2.57394	2.46609	3.42884	1.96971	1	1.06863	0.216575	0.633534	1.33318	2.69008	11042.8
0.202477	0.273241	1	1.32155	1.82357	2.394	2.56369	2.45132	3.48773	1.99404	1	1.08716	0.222678	0.625724	1.34942	2.73716	11042.8
0.20584	0.278838	1	1.33254	1.83749	2.40513	2.58607	2.48606	3.31134	1.89847	1	1.05379	0.209465	0.620379	1.30619	2.63297	11042.8
0.203798	0.275003	1	1.32237	1.82292	2.39735	2.56383	2.45064	3.39705	1.97356	1	1.08732	0.225245	0.612514	1.35403	2.73071	11042.8
0.203071	0.274403	1	1.32625	1.83234	2.40036	2.57685	2.46694	3.46435	1.97435	1	1.07198	0.212364	0.619334	1.32694	2.68819	11042.8
0.203435	0.274773	1	1.3195	1.8161	2.38211	2.55378	2.44291	3.45902	1.98862	1	1.09446	0.227915	0.64043	1.36396	2.76135	11042.8
0.202501	0.275135	1	1.32103	1.82347	2.38994	2.55845	2.44989	3.41766	1.95371	1	1.07799	0.219081	0.620899	1.34636	2.71049	11042.8
0.206268	0.279431	1	1.33259	1.83425	2.4107	2.59451	2.481	3.27925	1.87585	1	1.04976	0.220701	0.601344	1.2965	2.64164	11042.8
0.206077	0.277883	1	1.32931	1.83426	2.40775	2.58432	2.4764	3.30169	1.92395	1	1.07432	0.216216	0.611784	1.32185	2.67643	11042.8
0.204339	0.27599	1	1.32766	1.83315	2.40194	2.58246	2.48006	3.38376	1.95004	1	1.0702	0.216535	0.622833	1.31273	2.67513	11042.8
0.204415	0.277736	1	1.32896	1.82409	2.39092	2.57664	2.46935	3.32779	1.91128	1	1.0605	0.224001	0.630314	1.32272	2.67618	11042.8
0.206288	0.280708	1	1.33434	1.8366	2.40503	2.58681	2.48521	3.29956	1.86266	1	1.04764	0.218666	0.616226	1.30737	2.63265	11042.8
0.203403	0.274394	1	1.3189	1.81736	2.38456	2.55356	2.43946	3.4575	1.99975	1	1.09728	0.228827	0.635011	1.36982	2.76915	11042.9
0.206104	0.279477	1	1.33216	1.83751	2.40184	2.58859	2.48668	3.29567	1.88139	1	1.06186	0.211421	0.622373	1.30414	2.64501	11042.9
0.203518	0.274464	1	1.32215	1.82216	2.38105	2.55638	2.45291	3.44282	1.9912	1	1.08782	0.217129	0.64913	1.35491	2.73236	11042.9
0.202885	0.274078	1	1.31951	1.81597	2.38272	2.55037	2.44082	3.4647	2.00745	1	1.09788	0.22643	0.641867	1.3704	2.76966	11042.9
0.206285	0.278107	1	1.32595	1.82171	2.39544	2.57287	2.45794	3.29476	1.90013	1	1.06432	0.233584	0.614489	1.32846	2.6974	11042.9
0.202922	0.27422	1	1.32266	1.81697	2.3868	2.56062	2.45149	3.49265	1.983	1	1.07517	0.234131	0.630021	1.35104	2.7327	11042.9
0.206189	0.278938	1	1.33497	1.83893	2.41542	2.60445	2.49259	3.29125	1.87759	1	1.0422	0.216466	0.599815	1.27977	2.6181	11043
0.202986	0.27398	1	1.32822	1.8333	2.40381	2.58218	2.4721	3.45614	1.98951	1	1.07593	0.212912	0.62201	1.32106	2.69665	11043
0.204354	0.278064	1	1.32978	1.83291	2.40896	2.59154	2.4802	3.34997	1.88233	1	1.0503	0.219406	0.598897	1.29561	2.63865	11043
0.205776	0.27985	1	1.33588	1.8438	2.41394	2.60054	2.49794	3.32164	1.87605	1	1.04301	0.206669	0.60737	1.28417	2.60424	11043
0.202131	0.273793	1	1.3263	1.83025	2.40074	2.5704	2.46417	3.5181	1.98011	1	1.0746	0.215388	0.615446	1.34088	2.69536	11043
0.20377	0.274925	1	1.32042	1.81162	2.38638	2.55944	2.44353	3.43885	1.97439	1	1.08394	0.241914	0.62766	1.35714	2.75708	11043.1
0.203931	0.27321	1	1.32035	1.81692	2.385	2.55267	2.44092	3.47888	2.02187	1	1.09749	0.227135	0.639512	1.37108	2.77257	11043.1
0.202261	0.272371	1	1.32502	1.82652	2.40149	2.57645	2.46332	3.5225	2.0145	1	1.08341	0.219381	0.621307	1.33683	2.71933	11043.1
0.203815	0.276158	1	1.31778	1.81104	2.37435	2.54099	2.4334	3.42025	1.95289	1	1.08937	0.230479	0.642324	1.37552	2.75753	11043.1
0.202608	0.27325	1	1.31698	1.81154	2.38294	2.55265	2.43753	3.49818	2.01507	1	1.10162	0.235345	0.636323	1.37045	2.78583	11043.1
0.203131	0.276826	1	1.31816	1.81522	2.3817	2.54904	2.43976	3.42007	1.95455	1	1.09793	0.22739	0.634367	1.37227	2.76154	11043.1
0.20189	0.27289	1	1.31861	1.8152	2.38002	2.54842	2.4393	3.54616	2.01978	1	1.09799	0.227069	0.643332	1.37436	2.77348	11043.1
0.202578	0.273138	1	1.31769	1.81247	2.38788	2.55547	2.44006	3.49154	2.00873	1	1.09527	0.237354	0.621558	1.36674	2.77026	11043.1
0.206502	0.279561	1	1.33613	1.84192	2.41792	2.60229	2.49193	3.27355	1.86007	1	1.03747	0.214161	0.592623	1.28217	2.60576	11043.1
0.202452	0.274171	1	1.32199	1.82635	2.40289	2.56361	2.45338	3.44781	1.97136	1	1.08391	0.216086	0.599312	1.35104	2.70707	11043.1
0.20661	0.279134	1	1.33421	1.84387	2.41378	2.60507	2.49665	3.26613	1.8862	1	1.04966	0.208238	0.607564	1.28741	2.61082	11043.1
0.205588	0.281478	1	1.33248	1.83617	2.40482	2.59302	2.48394	3.27824	1.84333	1	1.04854	0.22061	0.606776	1.29595	2.63195	11043.2
0.200838	0.271799	1	1.31737	1.81478	2.38713	2.55337	2.43857	3.55353	2.02994	1	1.09925	0.22845	0.626035	1.36838	2.773	11043.2
0.206998	0.280841	1	1.33894	1.84406	2.41661	2.60628	2.49882	3.25444	1.84455	1	1.03229	0.211957	0.601304	1.27503	2.59276	11043.2
0.204423	0.275929	1	1.32434	1.82358	2.4096	2.57981	2.45957	3.378	1.94989	1	1.07777	0.233826	0.594417	1.33493	2.71376	11043.2
0.201913	0.272336	1	1.31766	1.81328	2.37848	2.54724	2.43743	3.54267	2.03294	1	1.10169	0.228871	0.646399	1.37688	2.78337	11043.2
0.206729	0.279489	1	1.33225	1.83434	2.3924	2.58375	2.48339	3.27663	1.88118	1	1.05169	0.209454	0.639405	1.29825	2.63886	11043.2
0.20378	0.274104	1	1.32053	1.81805	2.37916	2.55045	2.44161	3.46807	2.01177	1	1.09941	0.223303	0.65343	1.37078	2.77462	11043.2
0.203633	0.27639	1	1.32662	1.82575	2.38438	2.56711	2.47094	3.44895	1.94865	1	1.06145	0.219897	0.635273	1.32657	2.67799	11043.2
0.203753	0.274807	1	1.32241	1.81447	2.37695	2.55082	2.4418	3.4218	1.98039	1	1.07547	0.235769	0.637766	1.3687	2.73951	11043.2
0.203373	0.273025	1	1.31553	1.81156	2.38088	2.54388	2.4305	3.47966	2.02128	1	1.10708	0.233715	0.637448	1.38566	2.79658	11043.2
0.202148	0.272877	1	1.31577	1.80934	2.37483	2.54202	2.43196	3.51296	2.02764	1	1.104	0.233664	0.648541	1.38377	2.79402	11043.2
0.202771	0.273743	1	1.31482	1.80624	2.37608	2.54282	2.42817	3.47023	2.0044	1	1.10288	0.239439	0.640471	1.38214	2.7969	11043.2
0.206081	0.279075	1	1.33121	1.84059	2.40466	2.59276	2.49159	3.25996	1.87286	1	1.05105	0.212059	0.619967	1.28921	2.6245	11043.3
0.20265	0.274018	1	1.31737	1.81487	2.3771	2.54652	2.4391	3.50551	2.0186	1	1.10838	0.22505	0.652871	1.37958	2.78555	11043.3
0.202933	0.272799	1	1.31231	1.80686	2.37724	2.54455	2.43334	3.45717	2.01532	1	1.10679	0.236339	0.634811	1.37981	2.78499	11043.3
0.207729	0.281861	1	1.33538	1.83914	2.41237	2.60007	2.48904	3.19914	1.83246	1	1.03632	0.219003	0.600928	1.28477	2.60771	11043.3
0.206398	0.279317	1	1.32813	1.83797	2.40757	2.58569	2.4817	3.34036	1.90857	1	1.07519	0.221539	0.614156	1.33014	2.674	11043.4
0.207271	0.281608	1	1.34019	1.84853	2.4261	2.61509	2.50413	3.24911	1.84248	1	1.03534	0.211396	0.590738	1.27168	2.59007	11043.4
0.205429	0.279308	1	1.32942	1.83316	2.40142	2.56833	2.4558	3.28684	1.88701	1	1.06293	0.21259	0.616199	1.32578	2.68871	11043.4
0.204321	0.275462	1	1.32591	1.81972	2.37729	2.56147	2.46049	3.4657	1.9815	1	1.07373	0.227877	0.66249	1.34926	2.72311	11043.4
0.202163	0.271308	1	1.3154	1.81342	2.38409	2.54848	2.43707	3.53297	2.06341	1	1.11521	0.230146	0.636996	1.38683	2.79784	11043.6
0.204813	0.275085	1	1.32362	1.82199	2.37328	2.554	2.44988	3.39061	1.97446	1	1.07971	0.211862	0.663083	1.34674	2.72662	11043.6
0.20231	0.272362	1	1.31199	1.80692	2.37732	2.53908	2.42409	3.5007	2.03564	1	1.12125	0.235184	0.639207	1.39997	2.82165	11043.7
0.202596	0.274421	1	1.31915	1.82648	2.40499	2.56252	2.43729	3.45854	2.0002	1	1.10829	0.219177	0.607289	1.36262	2.77808	11043.7
0.19966	0.271111	1	1.31775	1.8198	2.39889	2.55736	2.44511	3.55948	2.04514	1	1.10151	0.22363	0.60885	1.36685	2.75933	11043.7
0.207894	0.283155	1	1.34232	1.84942	2.42093	2.61459	2.50977	3.19403	1.80683	1	1.02156	0.208923	0.59811	1.26034	2.56136	11043.8
0.204875	0.279392	1	1.33987	1.84714	2.4171	2.60336	2.49231	3.3742	1.87165	1	1.03091	0.206381	0.606229	1.27416	2.61118	11043.8
0.20795	0.280649	1	1.33785	1.85271	2.42279	2.60187	2.49131	3.21906	1.84924	1	1.04047	0.206092	0.586285	1.28792	2.60178	11043.8
0.20149	0.271451	1	1.31456	1.80607	2.37208	2.53607	2.4255	3.57654	2.06032	1	1.11088	0.238247	0.651852	1.40036	2.81943	11043.8
0.200886	0.270718	1	1.31245	1.80836	2.37767	2.53802	2.42381	3.59133	2.07469	1	1.12196	0.232223	0.642562	1.4002	2.82868	11043.9
0.206729	0.282108	1	1.32884	1.82408	2.37496	2.56002	2.46083	3.2864	1.84982	1	1.05554	0.222802	0.655265	1.33233	2.67921	11043.9
0.200802	0.269913	1	1.31654	1.8084	2.38738	2.55499	2.43559	3.54081	2.02707	1	1.08274	0.236823	0.609729	1.35761	2.75444	11043.9
0.199835	0.271719	1	1.3197	1.81898	2.40219	2.56402	2.44358	3.60087	2.01524	1	1.08836	0.229823	0.601722	1.35461	2.75266	11044
0.201051	0.270776	1	1.31962	1.82751	2.40049	2.56281	2.4474	3.57337	2.06941	1	1.11391	0.212281	0.62038	1.36732	2.77382	11044.1
0.201097	0.270234	1	1.31164	1.80463	2.36827	2.53111	2.41975	3.60177	2.08912	1	1.12257	0.233379	0.659196	1.40708	2.84056	11044.2
0.205929	0.280144	1	1.33859	1.85633	2.42395	2.60969	2.51007	3.27966	1.85906	1	1.04142	0.188994	0.596578	1.26984	2.56673	11044.2
0.203462	0.274557	1	1.31692	1.80769	2.36339	2.53509	2.43424	3.50769	2.02847	1	1.1051	0.23178	0.680791	1.39331	2.80308	11044.3
0.20447	0.276543	1	1.32039	1.8159	2.38937	2.5522	2.44576	3.4993	2.00316	1	1.10322	0.236555	0.644267	1.38321	2.78445	11044.3
0.206462	0.28131	1	1.33456	1.83369	2.39918	2.59259	2.47891	3.21167	1.81679	1	1.01819	0.215099	0.617092	1.2717	2.59933	11044.8
0.20001	0.269659	1	1.30641	1.79732	2.36289	2.516	2.40603	3.64017	2.10612	1	1.1403	0.238757	0.663305	1.43352	2.88149	11045
0.199332	0.268844	1	1.30642	1.79698	2.36297	2.51991	2.40861	3.68599	2.10981	1	1.13423	0.241065	0.6592	1.42764	2.87397	11045.1
0.208245	0.282972	1	1.34392	1.84751	2.42568	2.6247	2.50917	3.14495	1.79312	1	1.00524	0.211311	0.589443	1.23733	2.5485	11045.1
0.209983	0.281953	1	1.33771	1.84652	2.41475	2.60563	2.50046	3.07223	1.84449	1	1.04199	0.206946	0.601525	1.27857	2.58841	11045.2
0.209939	0.28416	1	1.34743	1.85725	2.42293	2.62895	2.52799	3.10612	1.79626	1	1.01076	0.196939	0.604134	1.23446	2.51991	11045.3
0.209361	0.284867	1	1.35061	1.85881	2.4287	2.62919	2.5291	3.1239	1.76444	1	0.993812	0.203806	0.589269	1.23384	2.49748	11045.4
0.210298	0.287381	1	1.33886	1.84132	2.41436	2.60321	2.49194	3.02231	1.72186	1	1.01699	0.219214	0.587006	1.26547	2.56589	11046.2
0.209735	0.286382	1	1.34382	1.84966	2.43089	2.6258	2.51608	3.05924	1.7229	1	1.00147	0.215001	0.569576	1.23489	2.5163	11046.3
0.203336	0.274817	1	1.31805	1.79115	2.34822	2.53342	2.43738	3.49212	2.00033	1	1.08581	0.266173	0.691934	1.39655	2.79276	11047.6
0.207157	0.282452	1	1.32327	1.81959	2.35518	2.52273	2.43892	3.15101	1.85883	1	1.07884	0.211019	0.675206	1.38475	2.70649	11047.7
0.208457	0.281198	1	1.34177	1.83123	2.42774	2.61436	2.48893	3.12723	1.82278	1	1.04585	0.212992	0.583391	1.25711	2.61815	11048.1
0.206313	0.279315	1	1.32285	1.81616	2.42354	2.61458	2.497	3.2378	1.82333	1	1.03917	0.239939	0.559597	1.24997	2.59972	11048.4
0.196018	0.263343	1	1.29681	1.76837	2.35121	2.49635	2.36963	3.82497	2.19288	1	1.14113	0.272028	0.641516	1.46776	2.95288	11049.8
0.195754	0.263727	1	1.29423	1.77974	2.33505	2.48013	2.36673	3.93248	2.2389	1	1.17532	0.251812	0.697383	1.50183	3.00916	11050.3
0.211175	0.29525	1	1.32755	1.83318	2.38328	2.55028	2.46584	2.97825	1.67544	1	1.05593	0.215338	0.638469	1.33478	2.63376	11051.6
0.196811	0.266928	1	1.3105	1.81087	2.43214	2.58438	2.44066	3.80011	2.11961	1	1.14666	0.244529	0.557	1.36136	2.85124	11052.7
0.196621	0.265683	1	1.28311	1.7496	2.34536	2.46972	2.32271	3.75173	2.23294	1	1.21707	0.317218	0.639697	1.5597	3.16147	11059.5
0.209004	0.295115	1	1.36656	1.89776	2.4391	2.65236	2.55737	2.89438	1.60108	1	0.94259	0.194904	0.567289	1.2405	2.34974	11065.1
0.219766	0.307184	1	1.37633	1.91906	2.45146	2.6718	2.61787	2.63806	1.48705	1	0.963613	0.141065	0.602545	1.16192	2.29272	11065.8
0.216989	0.298008	1	1.38034	1.94076	2.48457	2.71789	2.64641	2.74671	1.55635	1	0.945491	0.115364	0.563168	1.09701	2.23363	11070.8
0.233164	0.322068	1	1.39715	1.96503	2.5676	2.78224	2.69765	2.0016	1.27494	1	0.925182	0.156163	0.440311	1.07305	2.13035	11103.5
0.243602	0.353633	1	1.43915	1.99607	2.62606	2.92459	2.84117	1.90705	0.90622	1	0.786548	0.173018	0.40229	0.899331	1.86701	11146.5
0.245291	0.347219	1	1.44528	1.96809	2.5873	2.92994	2.85576	1.77673	0.917419	1	0.735742	0.202545	0.433552	0.874912	1.81892	11160.8
0.257509	0.362905	1	1.41414	1.95202	2.54231	2.79836	2.71219	0.970982	0.904236	1	0.874693	0.187878	0.463829	1.02018	2.04836	11214.4
0.250829	0.415437	1	1.41087	2.01279	2.56586	2.79922	2.77311	1.40903	0.433417	1	0.861345	0.162978	0.438058	1.02482	1.90881	11276.2
0.274223	0.371123	1	1.39759	1.8773	2.44131	2.70846	2.62642	0.523761	0.830193	1	0.874464	0.269011	0.570893	1.09018	2.19246	11296.3
0.248621	0.358723	1	1.41721	2.03637	2.94608	3.0633	2.84162	0.968859	0.83112	1	0.839245	0.238865	0.00235774	0.912625	1.82371	11427.6
0.276388	0.457344	1	1.40998	1.92503	2.46839	2.748	2.67897	0.00796504	0.274747	1	0.880384	0.225682	0.540768	1.01948	2.06788	11443.2
0.27857	0.482368	1	1.46393	1.96532	2.60726	2.95852	2.85856	0.63805	0.112291	1	0.70637	0.260795	0.384669	0.830847	1.76461	11450.1
0.288376	0.54303	1	1.53444	2.1644	2.56975	2.99769	3.10834	0.644305	0.00882625	1	0.68496	0.0500306	0.575595	0.732315	1.47488	11535.1
0.285868	0.530207	1	1.47203	2.0333	2.50552	2.83348	2.86006	0.0250957	0.000294183	1	0.785302	0.142626	0.57115	0.898279	1.76604	11542.2
0.283011	0.508048	1	1.42428	2.16218	2.96593	2.96264	2.89868	0.116257	0.0779168	1	0.942406	0.11163	4.99871e-08	1.01189	1.64713	11756
0.183575	0.455531	1	1.29252	2.00186	2.53405	2.43314	2.46952	0.13563	0.000101395	1	1.08674	0.0018788	0.112399	1.32916	1.87966	12371.1
0.216017	0.376273	1	1.3168	1.79348	2.15215	2.73687	2.61284	2.87144e-06	0.0393986	1	0.898621	0.029844	1.01269	0.384926	2.23553	12882.2
0.131137	0.411081	1	1.41548	2.08183	2.6447	2.82099	3.23657	6.17568e-07	4.02601e-06	1	0.831503	0.0664134	0.149858	1.07585	1.09364	13402.4
0.205193	0.277713	1	1.11136	1.29811	2.00009	2.63727	2.24299	5.08143e-07	0.205956	1	0.748772	0.747903	0.645711	0.384936	2.7183	13863.5
0.49385	0.587887	1	2.12432	2.47904	3.19114	4.30116	5.07156	2.7288e-08	0.0269299	1	0.0226391	0.168992	0.186727	0.363674	0.384744	14122.6
0.42217	0.40505	1	1.42431	1.65706	1.71474	2.86595	3.37007	9.93438e-06	0.00107857	1	0.000533288	1.46718e-05	1.34739	0.00934852	0.923546	17011.3
0.0548526	0.17553	1	0.490699	0.476923	0.956887	0.95291	0.928863	0.0530726	1.20918e-08	1	0.169593	2.2781	4.327	6.03158e-07	8.48348	46376.1
